# Supplementary material for: The ratio of Zn to Cd supply as a determinant of metal-homeostasis gene expression in tobacco and its modulation by overexpressing the metal exporter AtHMA4
Source: J Exp Bot. 2016 Oct 17;67(21):6201–14. doi: 10.1093/jxb/erw389 (PMC5100030; doi:10.1093/jxb/erw389)
Supplement: Supplementary Data [file supp_erw389_supplementary_table_S2.xlsx]

## Sheet: up-regulated
Table S2: List of cDNA clones identified by SSH
Genes up-regulated in transgenic plants
Representative	clone size (bp)	number of clones	Best annotated hit (using blastn algorithm)				A.thaliana homolog for best annotated hit (using blastx algorithm)
clone ID(*)			annotation	Accession number	Species	E value	Accession number	annotation
components of ribosomes
T-IV-E2	265	2	PREDICTED: 40S ribosomal protein S8-like	XM_009604266.1	Nicotiana tomontosiformis	4e-135	AT5G59240	40S ribosomal protein S8-2
T-X-J5	377	1	PREDICTED: 60S ribosomal protein L5	XM_009627533.1	Nicotiana tomontosiformis	1e-165	AT5G39740	60S ribosomal protein L5-2
T-III-G11	279	2	PREDICTED: 60S ribosomal protein L8	XM_009771679.1	Nicotiana sylvestris	4e-139	AT4G36130	60S ribosomal protein L8-3
T-I-G7	189	3	PREDICTED: 60S ribosomal protein L8	XM_009599117.1	Nicotiana tomontosiformis	8e-93	AT4G36130
T-II-B9	270 (5'UTR)	1	PREDICTED: 60S ribosomal protein L8-like	XM_009603843.1	Nicotiana tomontosiformis	2e-123	AT4G36130
T-XIII-D10	526 + poliA	1	PREDICTED: 60S ribosomal protein L9-1	XM_009620913.1	Nicotiana tomontosiformis	0.0	AT1G33140	60S ribosomal protein L9-1
T-VII-F3	298	1	PREDICTED: 60S ribosomal protein L10a-1-like	XM_009605820.1	Nicotiana tomontosiformis	2e-153	AT1G08360	60S ribosomal protein L10a-1
T-XI-B12	597	1	PREDICTED: 60S ribosomal protein L13-2-like	XM_009775295.1	Nicotiana sylvestris	0.0	AT3G49010	BBC1 60S ribosomal protein L13-1
T-X-C7	265 (5'UTR)	1	PREDICTED: 60S ribosomal protein L17-2-like	XM_009804957.1	Nicotiana sylvestris	5e-137	AT1G27400	60S ribosomal protein L17-1
T-II-K10	434 + poliA	1	PREDICTED: 60S ribosomal protein L18a	XM_009610847.1	Nicotiana tomontosiformis	0.0	AT2G34480	60S ribosomal protein L18a-2
T-III-C2	341 (5'UTR)	1	PREDICTED: 60S ribosomal protein L23	XM_009623226.1	Nicotiana tomontosiformis	3e-177	AT1G04480
T-XIII-G4	333 (5'UTR)	2	PREDICTED: 60S ribosomal protein L23	XM_009601379.1	Nicotiana tomontosiformis	2e-175	AT1G04480
T-IV-L8	478	2	PREDICTED: 60S ribosomal protein L28-1-like	XM_009797283.1	Nicotiana sylvestris	0.0	AT2G19730	60S ribosomal protein L28-1
T-V-H2	279 + poliA	2	60S ribosomal protein L34	L27089.1	Nicotiana tabacum	1e-141	AT1G26880	60S ribosomal protein L34-1
T-XI-L3	176	3	PREDICTED: 60S ribosomal protein L37	XM_009606187.1	Nicotiana tomontosiformis	6e-84	AT1G15250	60S ribosomal protein L37-1
T-V-D5	445	1	PREDICTED: 60S acidic ribosomal protein P3-like	XM_009630271.1	Nicotiana tomontosiformis	0.0	AT5G57290	60S acidic ribosomal protein P3-2
T-I-D3	235 + poliA	1	PREDICTED: ubiquitin-40S ribosomal protein S27a-like	XM_009610931.1	Nicotiana tomontosiformis	2e-116	AT2G47110	ubiquitin-40S ribosomal protein S27a-2
T-III-F6	684 +poliA	1	PREDICTED: ubiquitin-40S ribosomal protein S27a	XM_009763047.1	Nicotiana sylvestris	0.0	AT2G47110
T-II-H3	87	3	26S ribosomal RNA gene	AF479172.1	Nicotiana tabacum	3e-39
T-II-H8	297	3	26S ribosomal RNA gene	AF479172.1	Nicotiana tabacum	3e-150
T-III-B6	240	1	26S ribosomal RNA gene	AF479172.1	Nicotiana tabacum	3e-121
T-IV-H11	259	1	26S ribosomal RNA gene	AF479172.1	Nicotiana tabacum	9e-132
T-XIII-A1	523	1	18S ribosomal RNA gene	AY079155.1	Nicotiana tabacum	0.0
Sum		36	(23 independent clones)
DNA and RNA processing, transcription regulation
T-V-B12	394 (5'UTR)	2	PREDICTED: H/ACA ribonucleoprotein complex subunit 2-like	XM_009599040.1	Nicotiana tomontosiformis	0.0	AT5G08180	H/ACA ribonucleoprotein complex subunit 2-like protein
T-VII-J1	384	1	PREDICTED: histone deacetylase 15	XM_009593962.1 XM_009593953.1	Nicotiana tomontosiformis	0.0	AT3G18520	HDA15 histone deacetylase 15
T-VII-E3	117+poliA	1	PREDICTED: HMG1/2-like	XM_009599578.1	Nicotiana tomontosiformis	8e-34	AT1G20696	HMGB3 high mobility group B3 protein
T-II-F7	292	1	PREDICTED: putative chromatin-remodeling complex ATPase chain	XM_009594285.1	Nicotiana tomontosiformis	5e-150	AT3G06400	CHR11 chromatin-remodeling protein 11
T-X-K7	467+poliA	1	PREDICTED: DNA topoisomerase 1	XM_009793182.1	Nicotiana sylvestris	0.0	not found
T-IV-H12	158	1	PREDICTED: histone H3.2-like	XM_009610819.1	Nicotiana tomontosiformis	3e-74	AT1G09200	histone H3
T-X-H3	197	1	PREDICTED: histone H2B.3	XM_009592830.1	Nicotiana tomontosiformis	1e-83	AT5G59910	histone H2B
T-IV-E6	266+poliA	1	PREDICTED: histone H2B-like	XM_009776484.1	Nicotiana sylvestris	7e-115	AT1G07790	histone H2B
T-I-J3	275	1	PREDICTED: histone H2A	XM_009628677.1	Nicotiana tomontosiformis	2e-83	AT5G02560	histone H2A 12
T-III-C9	297 (5'UTR)	2	PREDICTED: histone H1-like	XM_009623429.1	Nicotiana tomontosiformis	8e-148	AT1G06760	histone H1.1
T-X-L11	297 (5'UTR)	1	PREDICTED: histone H1-like	XM_009623429.1	Nicotiana tomontosiformis	1e-130
T-III-D10	360 (5'UTR)	4	PREDICTED: histone H1-like	XM_009614111.1	Nicotiana tomontosiformis	0.0	AT2G30620	histone H1.2
T-IV-C4	643+poliA	1	PREDICTED: histone H4	XM_009609627.1	Nicotiana tomontosiformis	1e-143	AT2G28740	histone H4
T-XI-J12	399	2	telomere binding protein	AB210283.1	Nicotiana tabacum	0.0	AT3G12560	Telomere repeat-binding protein 3
T-XI-C8	421	1	PREDICTED: RNA-binding protein 39	XM_009610419.1	Nicotiana tomontosiformis	0.0	AT5G09880	splicing factor-like protein
T-VII-F5	142	1	PREDICTED: DEAD-box ATP-dependent RNA helicase 56-like	XM_009773610.1	Nicotiana sylvestris	7e-68	AT5G11200	DEAD-box ATP-dependent RNA helicase 56
T-IV-K2	564	1	PREDICTED: pre-mRNA-processing factor 19 homolog 1-like	XM_009596410.1 XM_009596402.1 XM_009596394.1	Nicotiana tomentosiformis	0.0	AT1G04510	MOS4-associated complex 3A
T-XI-A7	403	1	PREDICTED: zinc finger A20 and AN1 domain-containing stress-associated protein 4-like	XM_009593585.1	Nicotiana tomontosiformis	0.0	AT1G51200	zinc finger A20 and AN1 domain-containing stress-associated protein 2
T-VI-L1	418	1	PREDICTED: trihelix transcription factor GT-2-like	XM_009628352.1	Nicotiana tomontosiformis	0.0	AT1G76880	Duplicated homeodomain-like superfamily protein
T-VII-E10	210+poliA	1	PREDICTED: transcription factor BTF3 homolog 4-like	XM_009797483.1	Nicotiana sylvestris	3e-107	AT1G73230	nascent polypeptide-associated complex subunit beta
Sum		26	(20 independent clones)
Protein translation, processing, modification, repair and degradation
T-VI-H6	182	1	PREDICTED: probable phenylalanine-tRNA ligase beta subunit	XM_009593303.1 XM_009593302.1 XM_009627437.1	Nicotiana tomontosiformis	4e-89	AT1G72550	probable phenylalanine--tRNA ligase beta subunit
T-II-L3	170 (5'UTR)	1	PREDICTED: aminoacyl tRNA synthase complex-interacting multifunctional protein 1	XM_009592379.1 or XM_009592372.1	Nicotiana tomentosiformis	5e-85	AT2G40660	nucleic acid-binding, OB-fold-like protein
T-II-D12	367	1	PREDICTED: aspartate-tRNA ligase	XM_009792966.1	Nicotiana sylvestris	0.0	AT4G31180	Asx tRNA synthetase (AspRS/AsnRS) class II core domain-contating protein
T-III-I11	194 (5'UTR)	1	PREDICTED: probable glutamate--tRNA ligase	XM_009624594.1	Nicotiana tomentosiformis	4e-92	AT5G26710	glutamyl/glutaminyl-tRNA synthetase, class Ic
T-XIV-B5	556	2	PREDICTED: glutamyl-tRNA(Gln) amidotransferase subunit A	XM_009619590.1	Nicotiana tomontosiformis	0.0	AT5G07360	amidase family protein
T-II-E8	285	1	PREDICTED: elongation factor 1-alpha	XM_009774764.1	Nicotiana sylvestris	9e-149	AT5G60390	elongation factor 1-alpha 4
T-II-G8	346 (5'UTR)	1	PREDICTED: elongation factor 1-alpha-like	XM_009795528.1	Nicotiana sylvestris	1e-172
T-VII-B12	346 (5'UTR)	2	PREDICTED: elongation factor 1-alpha-like	XM_009795528.1	Nicotiana sylvestris	1e-177
T-IV-J7	424 + poliA	1	PREDICTED: elongation factor 1-alpha-like	XM_009628311.1	Nicotiana tomontosiformis	0.0
T-X-J8	256 (5'UTR)	1	PREDICTED: elongation factor 1-beta-like	XM_009628623.1	Nicotiana tomontosiformis	5e-132	AT5G12110	elongation factor 1-beta 1
T-II-G9	277	3	Elongation factor 1 gamma-like	EU580435.1	Nicotiana tabacum	3e-125	AT1G09640	elongation factor EF-1 gamma subunit
T-XIII-A7	193	4	PREDICTED: translation initiation factor 5A-2	XM_009621665.1	Nicotiana tomontosiformis	3e-95	AT1G69410	ELF5A-3 eukaryotic translation initiation factor 5A-3
T-I-D10	268	2	PREDICTED: translation initiation factor 2 subunit alpha-like	XM_009766806.1	Nicotiana sylvestris	1e-138	AT2G40290	Eukaryotic translation initiation factor 2 subunit 1
T-II-C6	232	3	PREDICTED: heat shock cognate protein 80	XM_009786809.1	Nicotiana sylvestris	2e-119	AT5G56030	HSP81-2 heat shock protein 81-2
T-VII-H11	232	1	PREDICTED: heat shock cognate protein 80	XM_009593115.1	Nicotiana tomontosiformis	2e-119
T-V-K3	383 (5'UTR)	2	PREDICTED: heat shock cognate protein 80-like	XM_009609350.1	Nicotiana tomontosiformis	0.0
T-V-J7	399	1	Heat shock protein 70	AB689673.1	Nicotiana tabacum	0.0	AT5G02500	HSC70-1 heat shock cognate protein 70-1
T-X-F10	399	1	PREDICTED: heat shock cognate 70 kDa protein 2-like	XM_009624458.1	Nicotiana tomontosiformis	0.0
T-II-C2	256+poliA	3	PREDICTED: heat shock cognate 70 kDa protein 2-like	XM_009786857.1	Nicotiana sylvestris	1e-132	AT3G12580	HSP70 heat shock protein 70-4
T-I-E11	154	1	PREDICTED: protein aspartic protease in guard cell 2	XM_009595320.1	Nicotiana tomontosiformis	6e-74	AT5G07030	aspartyl protease family protein
T-VII-J3	557	1	PREDICTED: protein aspartic protease in guard cell 2	XM_009779873.1	Nicotiana sylvestris	0.0	AT5G07030
T-I-G1	235	2	PREDICTED: metalloendoproteinase 1-like	XM_009760289.1	Nicotiana sylvestris	5e-121	AT1G24140	putative metalloproteinase
T-II-G4	454	4	PREDICTED: subtilisin-like protease	XM_009782797.1	Nicotiana sylvestris	0.0	AT5G67360	ARA12 subtilisin-like protease
T-XI-D6	316	1	PREDICTED: subtilisin-like protease	XM_009782797.1	Nicotiana sylvestris	1e-163
T-X-E6	454	1	PREDICTED: subtilisin-like protease	XM_009782797.1	Nicotiana sylvestris	0.0
T-VII-A3	283	1	PREDICTED: lon protease homolog 2	XM_009767296.1 XM_009767295.1	Nicotiana sylvestris	5e-147	AT5G47040	LON2 lon protease-like 2
T-VII-G9	283	1	PREDICTED: lon protease homolog 2	XM_009617242.1 XM_009617235.1	Nicotiana tomontosiformis	5e-147	AT5G47040
T-X-G1	598 (5'UTR)	1	PREDICTED: ATP-dependent Clp protease proteolytic subunit 3	XM_009775201.1	Nicotiana sylvestris	0.0	AT1G66670	CLPP3 ATP-dependent Clp protease proteolytic subunit 3
T-IV-I6	608	1	PREDICTED: ATP-dependent Clp protease proteolytic subunit 3	XM_009775201.1	Nicotiana sylvestris	0.0
T-X-H4	502	2	PREDICTED: methionine aminopeptidase 1A	XM_009800255.1	Nicotiana sylvestris	0.0	AT2G45240	MAP1A methionine aminopeptidase 1A
T-V-C4	233	5	PREDICTED: basic 7S globulin-like	XM_009788505.1	Nicotiana sylvestris	2e-119	AT1G03220	aspartyl protease-like protein
T-VI-L12	349	1	PREDICTED: proteinase inhibitor type-2	XM_009599835.1	Nicotiana tomontosiformis	4e-178	not found
T-III-B5	232	1	PREDICTED: polyubiquitin	XM_009596082.1 XM_009596082.1 XM_009596082.1 XM_009596082.1	Nicotiana tomontosiformis	3e-105	AT4G05320	UBQ10 polyubiquitin 10
T-XI-H12	232	1	PREDICTED: polyubiquitin-like	XM_009793946.1	Nicotiana sylvestris	8e-115
T-XIII-B3	351	2	PREDICTED: putative RING-H2 finger protein ATL37	XM_009783883.1	Nicotiana sylvestris	9e-180	AT3G05200	ATL6 E3 ubiquitin-protein ligase ATL6
T-XIII-E1	147	1	PREDICTED: proteasome subunit alpha type-1-A-like	XM_009613465.1	Nicotiana tomontosiformis	1e-69	AT5G42790	PAF1 proteasome alpha subunit F1
T-XII-F5	257 (5'UTR)	1	PREDICTED: dolichyl-diphosphooligosaccharide--protein glycosyltransferase subunit 1A	XM_009768334.1	Nicotiana sylvestris	7e-116	AT1G76400	ribophorin I
T-III-I1	276	1	PREDICTED: dolichyl-diphosphooligosaccharide--protein glycosyltransferase subunit STT3B	XM_009793813.1	Nicotiana sylvestris	3e-140	AT1G34130	STT3B dolichyl-diphosphooligosaccharide--protein glycosyltransferase subunit STT3B
T-I-F6	305	1	PREDICTED: protein disulfide-isomerase-like	XM_009621664.1	Nicotiana tomontosiformis	3e-153	AT1G21750	PDIL1-1 protein disulfide isomerase-like 1-1
T-V-K1	245 (5'UTR)	1	PREDICTED: peptide methionine sulfoxide reductase-like	XM_009615113.1	Nicotiana tomontosiformis	6e-126	AT5G61640	PMSR1 peptide methionine sulfoxide reductase A1
T-II-H6	275	1	PREDICTED: peptidyl-prolyl cis-trans isomerase	XM_009612371.1	Nicotiana sylvestris	2e-131	AT2G21130	peptidyl-prolyl cis-trans isomerase CYP19-2
T-III-F7	276 (5'UTR)	2	PREDICTED: peptidyl-prolyl cis-trans isomerase CYP95	XM_009620372.1 XR_689547.1 XM_009620371.1	Nicotiana tomontosiformis	4e-143	AT4G32420	cyclophilin-like peptidyl-prolyl cis-trans isomerase family protein
T-XI-H7	311 (5'UTR)	2	PREDICTED: peptidyl-prolyl cis-trans isomerase FKBP62-like	XM_009604267.1	Nicotiana tomontosiformis	7e-161	AT3G25230	ROF1 rotamase FKBP 1
T-II-H12	366	1	PREDICTED: peptidyl-prolyl cis-trans isomerase CYP65-like	XM_009619877.1	Nicotiana tomentosiformis	0.0	AT5G67530	PUB49 peptidyl-prolyl cis-trans isomerase-like 2
T-I-B12	244	1	PREDICTED: 2-aminoethanethiol dioxygenase-like	XM_009599162.1	Nicotiana tomentosiformis	3e-123	AT5G39890	hypothetical protein
Sum		70	(45 independent clones)
Protein kinases and phosphatases. regulatory protein, signal transduction
T-IV-G10	194 (5'UTR)	1	PREDICTED: ADP-ribosylation factor 1-like	XM_009760763.1	Nicotiana sylvestris	1e-97	AT3G62290	ARFA1E ADP-ribosylation factor A1E
T-III-A5	361	1	PREDICTED: ADP-ribosylation factor 1-like	XM_009760763.1	Nicotiana sylvestris	0.0
T-III-G1	361	1	PREDICTED: ADP-ribosylation factor 1-like	XM_009796106.1	Nicotiana sylvestris	0.0
T-VI-B9	322 + poliA	1	PREDICTED: ADP-ribosylation factor 2	XM_009631464.1 XM_009631463.1	Nicotiana tomontosiformis	3e-164	AT1G10630	ARFA1F ADP-ribosylation factor A1F
T-IV-B1	229	3	PREDICTED: probable receptor-like protein kinase	XM_009617428.1	Nicotiana tomontosiformis	8e-112	AT2G42960	putative receptor-like protein kinase
T-XIII-B6	326	1	PREDICTED: probable leucine-rich repeat receptor-like protein kinase	XM_009608777.1	Nicotiana tomontosiformis	3e-167	AT5G61240	leucine-rich repeat-containing protein
T-V-B3	253	1	PREDICTED: serine/threonine-protein kinase PBS1-like	XM_009781267.1	Nicotiana sylvestris	6e-117	AT5G02800	protein CDG1-LIKE 1
T-II-E10	281	1	PREDICTED: probable serine/threonine-protein kinase DDB_G0291350	XM_009609487.1	Nicotiana tomontosiformis	3e-137	AT5G08160	PK3 serine/threonine protein kinase 3
T-XI-A1	367	1	PREDICTED: serine/threonine-protein kinase HT1-like	XM_009766469.1	Nicotiana sylvestris	0.0	AT4G38470	ACT-like protein tyrosine kinase family protein
T-XIV-I8	517	1	PREDICTED: STE20/SPS1-related proline-alanine-rich protein kinase	XM_009789422.1	Nicotiana sylvestris	0.0	AT4G10730	putative serine/threonine protein kinase
T-VII-C2	633+poliA	1	PREDICTED: serine/threonine-protein kinase SRK2A	XM_009604518.1	Nicotiana tomontosiformis	0.0	AT1G60940	SNRK2.10 SNF1-related protein kinase 2.10
T-VII-E5	317	3	PREDICTED: BTB/POZ domain-containing protein	XM_009607527.1 XM_009607520.1	Nicotiana tomontosiformis	4e-161	AT3G19850	phototropic-responsive NPH3 family protein
T-IV-L12	503 +poliA	1	PREDICTED: ras-related protein RABE1c-like	XM_009800096.1 XM_009800094.1 XM_009800093.1 XM_009800092.1 XM_009800091.1	Nicotiana sylvestris	0.0	AT3G46060	RAB8A small GTP-binding protein ARA3
T-VI-F7	240	1	mRNA for G protein beta subunit (clone NtGbeta2)	Z84821.1	Nicotiana tabacum	84-124	AT4G34460	AGB1 guanine nucleotide-binding protein subunit beta
T-XI-I1	257	1	PREDICTED: probable calcium-binding protein CML18	XM_009631681.1	Nicotiana tomontosiformis	6e-131	AT3G03000	putative calcium-binding protein CML18
T-IV-L6	369 bp	1	PREDICTED: ribosome biogenesis regulatory protein	XM_009628296.1	Nicotiana tomontosiformis	0.0	AT2G37990	ribosome biogenesis regulatory protein-like protein
T-III-G10	320 (5'UTR)	1	PREDICTED: probable steroid-binding protein 3	XM_009774548.1	Nicotiana sylvestris	7e-166	AT2G24940	hypothetical protein
T-VII-I6	584	1	PREDICTED: protein IQ-DOMAIN 1	XM_009787347.1	Nicotiana sylvestris	0.0	AT3G22190	IQD5 protein IQ-domain 5
T-I-F3	422+poliA	1	PREDICTED: sufE-like protein	XM_009782084.1 XM_009782083.1 XR_711627.1	Nicotiana sylvestris	0.0	AT4G26500	CPSUFE chloroplast sulfur E
T-II-C7	291	2	PREDICTED: protein AUXIN RESPONSE 4	XM_009764765.1	Nicotiana sylvestris	2e-151	AT1G54990	AXR4 protein auxin RESPONSE 4
Sum		25	(20 independent clones)
Cytoskeleton, endomembrane protein, endomembrane assembly, vesicle mediated transport, protein transport
T-I-B8	317 (5'UTR)	5	PREDICTED: tubulin beta-2 chain-like	XM_009795665.1	Nicotiana sylvestris	4e-158	AT5G23860	TUB8 tubulin beta-8 chain
T-I-G9	273 (5'UTR)	2	PREDICTED: tubulin beta-2 chain	XM_009796472.1	Nicotiana sylvestris	1e-138
T-IV-H4	178	1	tissue-type shoot beta-tubulin	XM_009759274.1	Nicotiana sylvestris	1e-85	AT1G75780	TUB1 tubulin beta-1 chain
T-I-C10	228	2	PREDICTED: ras-related protein Rab11B	XM_009617663.1	Nicotiana tomontosiformis	3e-114	AT5G60860	RABA1f RAB GTPase homolog A1F
T-X-E2	233	7	PREDICTED: coatomer subunit beta'-1-like	XM_009589449.1 XM_009589448.1	Nicotiana tomontosiformis	6e-117	AT1G52360	coatomer subunit beta'-2
T-III-C11	251	1	PREDICTED: vacuolar fusion protein CCZ1 homolog	XM_009589161.1 XM_009589160.1	Nicotiana tomontosiformis	1e-126	AT1G80910	hypothetical protein
T-XI-G9	380 (5'UTR)	1	PREDICTED: MACPF domain-containing protein CAD1-like	XM_009602608.1	Nicotiana tomontosiformis	0.0	AT1G29690	CAD1 protein constitutively activated cell death 1
T-V-I6	425	1	JOKA2 mRNA, complete cds	HQ025921.1	Nicotiana tabacum	0.0	AT4G24690	autophagy substrate NBR1
T-V-J9	1115	3	JOKA2 mRNA, complete cds	HQ025921.1	Nicotiana tabacum	0.0	AT4G24690	autophagy substrate NBR1
T-X-B6	526+poliA	1	PREDICTED: AP-2 complex subunit sigma-like	XM_009597393.1	Nicotiana tomontosiformis	0.0	AT1G47830	SNARE-like superfamily protein
T-I-B4	713	1	nuclear pore complex protein Sec13d	AB898664.1	Nicotiana benthamiana	0.0	AT2G30050	transport protein SEC13A
T-I-D8	811 (5'UTR)	1	PREDICTED: transmembrane 9 superfamily member 4-like	XM_009618258.1	Nicotiana tomontosiformis	0.0	AT5G10840	endomembrane family protein 70
T-VI-B1	99	1	PREDICTED: putative phagocytic receptor 1b	XM_009776741.1	Nicotiana sylvestris	1e-44	AT2G01970	putative endomembrane protein 70
T-I-H9	137 (5'UTR)	1	PREDICTED: ER membrane protein complex subunit 8/9 homolog	XM_009616286.1	Nicotiana tomentosiformis	3e-64	AT5G55940	emb2731 protein EMBRYO DEFECTIVE 2731
T-X-I5	139 (5'UTR)	1	PREDICTED: ER membrane protein complex subunit 8/9 homolog	XM_009772047.1 XM_009772046.1	Nicotiana sylvestris	2e-65
T-VII-A5	340+poliA	1	PREDICTED: charged multivesicular body protein 1-like	XM_009626929.1	Nicotiana tomentosiformis	2e-167	AT1G17730	VPS46.1 ESCRT-related protein CHMP1B
T-VII-B4	384+poliA	1	PREDICTED: exocyst complex component EXO70A1-like	XM_009623846.1	Nicotiana tomentosiformis	2e-162	AT3G14090	EXO70D3 exocyst subunit exo70 family protein D3
T-V-L12	332	2	PREDICTED: mitochondrial import receptor subunit TOM20-like	XM_009791756.1	Nicotiana sylvestris	3e-174	AT3G27080	TOM20-3 mitochondrial import receptor subunit TOM20-3
T-X-D12	406	1	PREDICTED: translocon-associated protein subunit alpha	XM_009760018.1	Nicotiana sylvestris	0.0	AT2G16595	translocon-associated protein (TRAP), alpha subunit
T-III-J1	253	2	PREDICTED: translocase of chloroplast 90	XM_009793574.1	Nicotiana sylvestris	2e-130	AT5G20300	translocase of chloroplast 90
Sum		36	(20 independent clones)
Cell wall metabolism (biosynthesis, modification and degradation of polisacharides, lignin biosynthesis, cell-wall associated protein)
T-II-C8	394	7	Basic beta-1,3-glucanase	M60402.1 EU867448.1 X53600.1	Nicotiana tabacum	0.0	AT4G16260	putative beta-1,3-endoglucanase
T-III-C12	520+poliA	1	Basic beta-1,3-glucanase	M60402.1 M59442.1 X53600.1	Nicotiana tabacum	0.0
T-X-I7	340 (5'UTR)	2	Basic beta-1,3-glucanase	XM_009762002.1	Nicotiana sylvestris	3e-177	AT4G16260	putative beta-1,3-endoglucanase
T-I-E9	188	2	PREDICTED: endo-1,3(4)-beta-glucanase 1-like	XM_009769061.1	Nicotiana sylvestris	2e-94	AT5G15870	glycosyl hydrolase family 81 protein
T-III-E2	373	7	chitinase B	X64519.1	Nicotiana tabacum	0.0	AT3G12500	basic chitinase B
T-II-J10	160 bp	7	endochitinase	M15173.1	Nicotiana tabacum	5e-77
T-XI-I7	546+poliA	2	endochitinase	M15173.1	Nicotiana tabacum	0.0
T-II-D11	379 (5'UTR)	2	endochitinase	X16938.1	Nicotiana tabacum	0.0
T-I-F10	374+poliA	1	PREDICTED: probable pectinesterase/pectinesterase inhibitor 46	XM_009605719.1	Nicotiana tomontosiformis	3e-175	AT5G04960	putative pectinesterase/pectinesterase inhibitor 46
T-XI-F5	1079	1	PREDICTED: pectinesterase-like	XM_009772959.1	Nicotiana sylvestris	0.0	AT1G11580	methylesterase PCR A
T-II-F11	304	1	PREDICTED: pectinesterase-like	XM_009772959.1	Nicotiana sylvestris	3e-159
T-VII-C9	298	3	PREDICTED: protein notum homolog (pectin acetylesterase)	XM_009602549.1	Nicotiana tomontosiformis	1e-153	AT3G05910	pectinacetylesterase family protein
T-IV-G4	268 (5'UTR)	1	PREDICTED: probable xyloglucan endotransglucosylase/hydrolase protein 26	XM_009626618.1	Nicotiana tomontosiformis	3e-134	AT4G28850	XTH26 xyloglucan endotransglucosylase/hydrolase 26
T-XII-J12	549+poliA	1	PREDICTED: probable xyloglucan endotransglucosylase/hydrolase protein 16	XM_009598734.1	Nicotiana tomontosiformis	0.0	AT3G23730	XTH16 xyloglucan endotransglucosylase/hydrolase protein 16
T-X-J1	527	1	PREDICTED: cellulose synthase A catalytic subunit 1	XM_009770016.1	Nicotiana sylvestris	0.0	AT4G32410	CESA1 cellulose synthase A catalytic subunit 1
T-XIII-E6	115	1	PREDICTED: cellulose synthase A catalytic subunit 3 [UDP-forming]	XM_009603540.1 XM_009603539.1	Nicotiana tomontosiformis	9e-41	AT5G05170	CEV1 cellulose synthase A catalytic subunit 3 [UDP-forming]
T-XI-C12	373	1	PREDICTED: suberization-associated anionic peroxidase 1-like	XM_009629096.1	Nicotiana tomontosiformis	0.0	AT5G05340	peroxidase 52
T-VI-H12	382	1	PREDICTED: suberization-associated anionic peroxidase-like	XM_009614692.1	Nicotiana tomontosiformis	0.0
T-I-C12	442	1	PREDICTED: peroxidase 7	XM_009765579.1	Nicotiana sylvestris	0.0	AT1G30870	peroxidase 7
T-V-K10	281+ poliA	1	PREDICTED: probable cinnamyl alcohol dehydrogenase 1	XM_009630979.1	Nicotiana tomontosiformis	2e-145	AT4G34230	CAD5 cinnamyl alcohol dehydrogenase 5
T-VI-H5	278	1	PREDICTED: nectarin-1-like (nectarin = apoplasitc superoxide dismutase)	XM_009795844.1	Nicotiana sylvestris	7e-145	AT3G62020	GLP10 germin-like protein 10
T-XII-F2	617 (5'UTR)	1	PREDICTED: classical arabinogalactan protein 5-like	XM_009598288.1	Nicotiana tomontosiformis	0.0	not found
T-X-F9	94	1	putative extensin	AJ271871.1	Nicotiana sylvestris	1e-36	not found
T-XI-A12	94	2	putative extensin	AJ271871.1	Nicotiana sylvestris	1e-40
T-VI-G2	298 (5'UTR)	1	PREDICTED: extensin	XM_009593235.1 or XM_009593233.1	Nicotiana tomentosiformis	2e-135	AT2G39050	Euonymus lectin S3
T-IV-H10	139	2	PREDICTED: extensin-2	XM_009590148.1 XM_009590141.1	Nicotiana tomontosiformis	2e-60	not found
T-V-G12	184	1	PREDICTED: extensin-2	XM_009590148.1 XM_009590141.1	Nicotiana tomontosiformis	5e-85
T-XII-C5	378	3	PREDICTED: extensin-2	XM_009590141.1	Nicotiana tomontosiformis	0.0	not found
T-IV-C1	311	1	PREDICTED: extensin-2	XM_009760804.1	Nicotiana sylvestris	4e-163	not found
T-XI-D12	226	2	PREDICTED: SH3 domain-containing protein C23A1.17-like	XM_009767134.1	Nicotiana sylvestris	2e-115	AT5G09530	protein PRO-GLU-LEU|ILE|VAL-PRO-LYS 1
T-XI-B1	391+ poliA	2	PREDICTED: adhesive plaque matrix protein-like	XM_009786640.1	Nicotiana sylvestris	0.0
T-XI-D2	226	1	PREDICTED: extensin-like	XM_009620307.1	Nicotiana tomentosiformis	2e-105
T-VI-J12	142	1	PREDICTED: extensin-3-like	XM_009762515.1 XM_009762514.1	Nicotiana sylvestris	3e-57	not found
T-VI-K8	142	3	PREDICTED: extensin-3-like	XM_009762515.1 XM_009762514.1	Nicotiana sylvestris	1e-55
T-V-H10	199	1	PREDICTED: extensin-3-like	XM_009762515.1 XM_009762514.1	Nicotiana sylvestris	1e-82
T-VII-D12	204	1	PREDICTED: extensin-3-like	XM_009762515.1 XM_009762514.1	Nicotiana sylvestris	1e-87
T-V-J8	223 (5'UTR)	4	PREDICTED: extensin-3-like	XM_009762515.1 XM_009762514.1	Nicotiana sylvestris	1e-101
T-X-G7	223 (5'UTR)	1	PREDICTED: extensin-3-like	XM_009762515.1 XM_009762514.1	Nicotiana sylvestris	7e-100
T-IV-E12	369+poliA	1	PREDICTED: extensin-3-like	XM_009762515.1 XM_009762514.1	Nicotiana sylvestris	5e-168
T-IV-H7	555	2	PREDICTED: extensin-1-like	XM_009589242.1 XM_009589241.1 XM_009589240.1	Nicotiana tomontosiformis	0.0	not found
T-III-H8	200	2	PREDICTED: extensin-1-like	XM_009789061.1	Nicotiana sylvestris	4e-87	not found
T-I-D9	302+poliA	1	PREDICTED: extensin-2-like	XM_009597142.1	Nicotiana tomontosiformis	5e-155	not found
T-V-K4	277	1	PREDICTED: extensin-2-like	XM_009589772.1	Nicotiana tomontosiformis	2e-96	not found
T-XI-F6	183	1	PREDICTED: extensin-2-like	XM_009589772.1	Nicotiana tomontosiformis	6e-70
T-VI-H2	223 (5'UTR)	2	PREDICTED: extensin-2-like	XM_009595375.1	Nicotiana tomontosiformis	2e-104	not found
T-II-K8	355	2	PREDICTED: extensin-2-like	XM_009595375.1	Nicotiana tomontosiformis	5e-148
T-X-K3	480	3	PREDICTED: pistil-specific extensin-like protein	XM_009604038.1	Nicotiana tomontosiformis	0.0	AT2G34700	pollen Ole e 1 allergen and extensin family protein
T-X-L11a	153 (5'UTR)	1	hairy root 2 (HR2)	AF043553.1	Nicotiana tabacum	3e-41	AT4G17030	EXLB1 expansin-like B1
Sum		89	(48 independent clones)
Stress/defense response - molecular function ultimately not determined
T-IV-G9	127	2	neutral PR-5	D76437.1	Nicotiana sylvestris	1e-57	AT4G11650	OSM34 osmotin-like protein OSM34
T-X-G6	227 (5'UTR)	2	osmotin-like protein	XM_009590911.1	Nicotiana tomontosiformis	4e-99
T-X-E5	217 (5'UTR)	1	osmotin-like protein	XM_009590910.1	Nicotiana tomontosiformis	2e-107
T-II-K6	268	7	osmotin	X95308.1	Nicotiana tabacum	5e-139
T-II-K5	262+ poliA	1	osmotin	XM_009611849.1	Nicotiana tomontosiformis	9e-122
T-II-A12	209 (5'UTR)	1	PREDICTED: osmotin-like protein	XM_009784095.1	Nicotiana sylvestris	2e-105
T-IV-F12	276	3	PREDICTED: osmotin-like protein	XM_009784095.1	Nicotiana sylvestris	4e-142
T-XII-L11	276	2	PR-5dA	AB121784.1	Nicotiana tabacum	2e-134
T-III-D4	276	3	PR-5dA	AB121784.1	Nicotiana tabacum	5e-144
T-II-D7	176	7	PREDICTED: basic form of pathogenesis-related protein 1-like	XM_009788857.1	Nicotiana sylvestris	2e-88	AT4G33720	putative pathogenesis-related protein
T-XI-B10	398 (5'UTR)	2	PREDICTED: basic form of pathogenesis-related protein 1-like	XM_009607401.1	Nicotiana tomontosiformis	0.0
T-II-J8	402 (5'UTR)	2	basic form pathogenesis-related protein 1	X14065.1	Nicotiana tabacum	0.0	AT2G14580	PRB1 pathogenesis-related protein 1
T-XII-D4	390	1	SAR8.2e	M97362.1	Nicotiana tabacum	0.0	not found
T-II-E9	384	1	SAR8.2e	M97362.1	Nicotiana tabacum	6e-150
T-IV-I5	126	2	PREDICTED: thaumatin-like protein	XM_009598702.1	Nicotiana tomentosiformis	3e-58	AT1G73620	pathogenesis-related thaumatin-like protein
T-III-K2	547	2	CBP20=pathogen- and wound-inducible antifungal protein	S72424.1	Nicotiana tabacum	0.0	AT3G04720	PR4 pathogenesis-related 4
Sum		39	(16 independent clones)
Transmembrane transport of ions and low-waight molecules
T-I-J8	426	2	PREDICTED: lysine histidine transporter-like 6	XM_009597172.1 XM_009597171.1	Nicotiana tomontosiformis	0.0	AT1G25530	transmembrane amino acid transporter family protein
T-VI-H11	302	2	PREDICTED: protein GLUTAMINE DUMPER 5-like	XM_009602547.1	Nicotiana tomentosiformis	1e-157	AT5G24920	GDU5 glutamine dumper 5
T-VII-D5	346 ('5UTR)	1	PREDICTED: auxin transporter-like protein 3	XM_009600019.1	Nicotiana tomontosiformis	2e-178	AT1G77690	LAX3 auxin influx carrier LAX3
T-II-D9	501	1	PREDICTED: mitochondrial adenine nucleotide transporter ADNT1-like	XM_009628476.1	Nicotiana tomontosiformis	0.0	AT4G01100	ADNT1 adenine nucleotide transporter 1
T-XII-G3	221	1	PREDICTED: adenine/guanine permease AZG2	XM_009618685.1	Nicotiana tomontosiformis	1e-112	AT5G50300	AZG2 adenine/guanine permease AZG2
T-II-I7	278	2	PREDICTED: UDP-galactose transporter 1	XM_009775041.1 XM_009775040.1	Nicotiana sylvestris	1e-142	AT1G77610	UDP-galactose transporter 1
T-V-K2	285 (5'UTR)	1	PREDICTED: organic cation/carnitine transporter 4-like	XM_009759123.1	Nicotiana sylvestris	2e-145	AT3G20660	4-Oct organic cation/carnitine transporter4
T-II-D10	206 (5'UTR)	2	PREDICTED: copper transporter 6-like	XM_009801035.1	Nicotiana sylvestris	1e-96	AT2G26975	copper transporter 6
T-XIII-A9	448 +poliA	2	Iron transporter protein IRT1	AB263746.1	Nicotiana tabacum	0.0	AT1G31260	ZIP10 putative zinc transporter 10
T-XIII-K12	480	1	PREDICTED: zinc transporter 4	XM_009617170.1	Nicotiana tomontosiformis	0.0	AT1G10970	ZIP4 zinc transporter 4 precursor
T-V-A6	196	1	PREDICTED: nucleolar GTP-binding protein 1	XM_009614446.1	Nicotiana tomontosiformis	9e-96	AT1G80770	PDE318 protein pigment defective 318
T-III-J6	773	2	AtHMA4	transgene
T-III-C6	244	1	PREDICTED: NRT1/ PTR FAMILY 6.3-like	XM_009612724.1	Nicotiana tomontosiformis	2e-109	AT1G12110	NRT1.1 nitrate transporter 1.1
T-III-D11	280	1	PREDICTED: NRT1/ PTR FAMILY 6.3-like	XM_009612724.1	Nicotiana tomontosiformis	5e-146
T-VII-D4	402	2	PREDICTED: protein NRT1/ PTR FAMILY 2.6-like	XM_009797220.1	Nicotiana sylvestris	0.0	AT3G45650	NAXT1 nitrate excretion transporter1
T-X-I2	553	1	PREDICTED: high affinity nitrate transporter 2.4-like	XM_009619472.1	Nicotiana tomontosiformis	0.0	AT5G60770	NRT2.4 nitrate transporter 2.4
T-XI-D9	382	1	PREDICTED: high-affinity nitrate transporter 3.1-like	XM_009799779.1	Nicotiana sylvestris	0.0	AT5G50200	WR3 high-affinity nitrate transporter 3.1
T-IV-F8	389	1	PREDICTED: aquaporin TIP2-1-like	XM_009788243.1	Nicotiana sylvestris	0.0	AT3G16240	DELTA-TIP aquaporin TIP2-1
T-XII-B7	389	1	PREDICTED: aquaporin TIP2-1-like	XM_009788243.1	Nicotiana sylvestris	0.0
T-XI-A5	389	2	PREDICTED: aquaporin TIP2-1-like	XM_009616011.1	Nicotiana tomontosiformis	0.0
T-VII-E11	269	1	PREDICTED: aquaporin TIP2-1-like	XM_009616011.1	Nicotiana tomontosiformis	7e-140
T-X-D4	383	1	PREDICTED: aquaporin PIP2-1-like	XM_009762024.1	Nicotiana sylvestris	0.0	AT2G37170	PIP2B aquaporin PIP2-2
T-VII-D2	200	2	PREDICTED: phosphate transporter PHO1 homolog 10	XM_009794192.1	Nicotiana sylvestris	3e-33	AT1G69480	EXS (ERD1/XPR1/SYG1) family protein
Sum		32	(23 independent clones)
Metabolism and energy
T-III-E9	207	1	PREDICTED: 5-methyltetrahydropteroyltriglutamate--homocysteine methyltransferase	XM_009617337.1 XM_009617336.1 XM_009617335.1	Nicotiana tomontosiformis	6e-105	AT5G17920	ATMS1 5-methyltetrahydropteroyltriglutamate--homocysteine methyltransferase
T-I-C2	251 (5'UTR)	4	PREDICTED: 5-methyltetrahydropteroyltriglutamate--homocysteine methyltransferase	XM_009617335.1	Nicotiana tomontosiformis	2e-129
T-XIII-K5	259 (5'UTR)	2	PREDICTED: 5-methyltetrahydropteroyltriglutamate--homocysteine methyltransferase	XM_009793184.1	Nicotiana sylvestris	4e-133
T-II-A1	221	3	PREDICTED: glutamine synthetase	XM_009631620.1	Nicotiana tomontosiformis	3e-113	AT5G35630	GS2 glutamine synthetase 2
T-VII-F6	298	1	PREDICTED: adenosylhomocysteinase	XM_009623824.1	Nicotiana tomontosiformis	6e-156	AT4G13940	MEE58 adenosylhomocysteinase 1
T-X-H7	368	1	PREDICTED: adenosylhomocysteinase-like	XM_009788789.1	Nicotiana sylvestris	0.0
T-X-B9	604	1	PREDICTED: S-adenosylmethionine synthase 1	XM_009767321.1	Nicotiana sylvestris	0.0	AT4G01850	SAM-2 S-adenosylmethionine synthase 2
T-IV-J5	220	1	PREDICTED: LL-diaminopimelate aminotransferase	XM_009620916.1	Nicotiana tomentosiformis	4e-112	AT4G33680	AGD2 LL-diaminopimelate aminotransferase
T-XI-G1	744	1	PREDICTED: nicotianamine synthase	XM_009613194.1	Nicotiana tomontosiformis	0.0	AT1G09240	NAS3 nicotianamine synthase 3
T-XIII-A10	291	1	PREDICTED: 3-hydroxyisobutyryl-CoA hydrolase-like protein 3	XM_009612818.1	Nicotiana tomontosiformis	5e-142	AT3G24360	3-hydroxyisobutyryl-CoA hydrolase-like protein 4
T-V-G7	251	1	PREDICTED: ferrochelatase-2	XM_009627834.1	Nicotiana tomontosiformis	6e-130	AT5G26030	FC1 ferrochelatase 1
T-VII-G5	476	1	PREDICTED: ATP-dependent 6-phosphofructokinase 5	XM_009786914.1	Nicotiana sylvestris	0.0	AT2G22480	PFK5 6-phosphofructokinase 5
T-XIII-B1	513 (5'UTR)	2	PREDICTED: probable fructose-bisphosphate aldolase 3	XM_009594866.1	Nicotiana tomontosiformis	0.0	AT2G01140	fructose-bisphosphate aldolase 3
T-IV-G3	523 (5'UTR)	1	PREDICTED: glyceraldehyde-3-phosphate dehydrogenase GAPCP2	XM_009768047.1	Nicotiana sylvestris	0.0	AT1G16300	GAPCP-2 glyceraldehyde 3-phosphate dehydrogenase
T-XII-H7	195 (5'UTR)	1	PREDICTED: phosphoglycerate kinase	XM_009609459.1	Nicotiana tomontosiformis	6e-95	AT1G79550	PGK phosphoglycerate kinase
T-V-E7	214	1	PREDICTED: phosphoglycerate kinase	XM_009609459.1	Nicotiana tomontosiformis	9e-108
T-VII-A6	457	1	PREDICTED: enolase-like	XM_009613793.1	Nicotiana tomontosiformis	0.0	AT2G36530	LOS2 bifunctional enolase 2/transcriptional activator
T-VII-E8	578	2	PREDICTED: phosphoenolpyruvate carboxylase	XM_009768071.1	Nicotiana sylvestris	0.0	AT1G53310	PPC1 phosphoenolpyruvate carboxylase 1
T-X-A9	814 (5'UTR)	2	PREDICTED: pyruvate decarboxylase 1	XM_009790804.1	Nicotiana sylvestris	0.0	AT5G54960	PDC2 pyruvate decarboxylase-2
T-V-F4	1154	1	PREDICTED: pyruvate decarboxylase 1	XM_009630146.1	Nicotiana tomontosiformis	0.0	AT5G54960
T-V-K9	307+ poliA	1	PREDICTED: alcohol dehydrogenase 1	XM_009766782.1	Nicotiana sylvestris	2e-160	AT1G77120	ADH1 alcohol dehydrogenase 1
T-II-B8	363	1	PREDICTED: alcohol dehydrogenase 1	XM_009595246.1	Nicotiana tomontosiformis	0.0
T-VII-I12	475+ poliA	1	PREDICTED: alcohol dehydrogenase 1	XM_009595246.1	Nicotiana tomontosiformis	0.0
T-XI-D7	386 (5'UTR)	1	PREDICTED: alcohol dehydrogenase-like 4-like	XM_009608451.1	Nicotiana tomontosiformis	0.0	AT1G64710	alcohol dehydrogenase-like 4
T-XIII-G1	341	1	PREDICTED: phosphoenolpyruvate carboxykinase [ATP]-like	XM_009605055.1	Nicotiana tomontosiformis	8e-180	AT4G37870	PCK1 phosphoenolpyruvate carboxykinase [ATP]
T-IV-K9	641 (5'UTR)	1	PREDICTED: ribulose-phosphate 3-epimerase	XM_009800121.1	Nicotiana sylvestris	0.0	AT5G61410	RPE D-ribulose-5-phosphate-3-epimerase
T-II-B5	647 (5'UTR)	1	PREDICTED: malate dehydrogenase	XM_009630758.1	Nicotiana tomontosiformis	0.0	AT5G43330	malate dehydrogenase
T-VI-G10	142 (5'UTR)	1	PREDICTED: NADH dehydrogenase [ubiquinone] iron-sulfur protein 7	XM_009599927.1	Nicotiana tomontosiformis	5e-69	AT5G11770	NADH dehydrogenase (ubiquinone) Fe-S protein 7
T-I-A8	512 (5'UTR)+poliA	2	PREDICTED: NADH dehydrogenase [ubiquinone] 1 alpha subcomplex subunit 2	XM_009758722.1	Nicotiana sylvestris	0.0	AT5G47890	NADH-ubiquinone oxidoreductase B8 subunit, putative
T-III-D6	310	1	PREDICTED: minor allergen Alt a 7-like	XM_009786889.1	Nicotiana sylvestris	5e-162	AT4G27270	Quinone reductase family protein
T-XII-H3	437 (5'UTR)	1	PREDICTED: adenylate kinase	XM_009760449.1	Nicotiana sylvestris	0.0	AT5G47840	AMK2 adenosine monophosphate kinase
T-X-L7	243	1	PREDICTED: early nodulin-like protein 2	XM_009627083.1	Nicotiana tomentosiformis	7e-125	AT4G27520	ENODL2 early nodulin-like protein 2
T-VII-B3	220+poliA	1	PREDICTED: early nodulin-like protein 1	XM_009759493.1	Nicotiana sylvestris	3e-88	AT1G64640	ENODL8 early nodulin-like protein 8
T-XIII-D1	482	1	PREDICTED: stellacyanin	XM_009601236.1	Nicotiana tomentosiformis	0.0
T-III-F3	145	1	PREDICTED: sucrose synthase	XM_009591462.1	Nicotiana tomontosiformis	3e-71	AT3G43190	SUS4 sucrose synthase 4
T-II-E3	481	2	PREDICTED: sucrose synthase	XM_009627151.1	Nicotiana tomontosiformis	0.0
T-VII-J10	692	2	PREDICTED: sucrose synthase	KF977579.1	Nicotiana tabacum	0.0
T-IV-H8	240	1	PREDICTED: galactokinase-like	XM_009620580.1	Nicotiana tomontosiformis	3e-118	AT3G06580	GALK galactokinase
T-IV-G6	205	1	PREDICTED: HIPL1 protein-like (oxidoreductase activity)	XM_009633696.1	Nicotiana tomentosiformis	3e-99	AT1G74790	hypothetical protein
T-III-B9	166	1	PREDICTED: ribonucleoside-diphosphate reductase small chain	XM_009622044.1	Nicotiana tomontosiformis	3e-65	AT3G27060	TSO2 ribonucleoside-diphosphate reductase small chain C
T-VI-L2	449	1	PREDICTED: nucleotide pyrophosphatase/phosphodiesterase-like	XM_009776988.1	Nicotiana sylvestris	0.0	AT5G50400	PAP27 purple acid phosphatase 27
T-XI-C3	430+poliA	1	PREDICTED: ribose-phosphate pyrophosphokinase 4-like	XM_009774711.1	Nicotiana sylvestris	0.0	AT2G42910	ribose-phosphate pyrophosphokinase 4
T-XII-B11	514 (5'UTR)	1	PREDICTED: cinnamoyl-CoA reductase 1-like	XM_009797032.1	Nicotiana sylvestris	0.0	AT1G51410	putative alcohol dehydrogenase
T-IV-E9	334	2	PREDICTED: cinnamoyl-CoA reductase 2-like	XM_009784438.1	Nicotiana sylvestris	1e-173	AT2G33590	cinnamoyl-CoA:NADP oxidoreductase-like 1
T-IV-B6	403	1	PREDICTED: (S)-coclaurine N-methyltransferase-like	XM_009769739.1	Nicotiana sylvestris	0.0	AT4G33110	putative (S)-coclaurine-N-methyltransferase
T-X-J10	258	2	PREDICTED: 24-methylenesterol C-methyltransferase 2-like	XM_009589796.1	Nicotiana tomontosiformis	8e-134	AT1G20330	SMT2 24-methylenesterol C-methyltransferase 2
T-VII-A7	286 (5'UTR)	1	PREDICTED: extradiol ring-cleavage dioxygenase	XM_009767587.1	Nicotiana sylvestris	4e-147	AT4G15093	extradiol ring-cleavage dioxygenase
T-I-F8	258	1	PREDICTED: acetylajmalan esterase-like	XM_009769125.1	Nicotiana sylvestris	4e-133	AT1G28590	GDSL esterase/lipase
T-III-E8	343	2	PREDICTED: long chain base biosynthesis protein 1-like	XM_009632389.1 XM_009632388.1	Nicotiana tomontosiformis	3e-180	AT4G36480	LCB1 serine palmitoyltransferase
T-XI-L7	114 (5'UTR)	1	PREDICTED: enoyl-CoA hydratase 2	XM_009618610.1	Nicotiana tomentosiformis	2e-53	AT1G76150	ECH2 enoyl-CoA hydratase 2
T-IV-H5	201	1	PREDICTED: protoheme IX farnesyltransferase	XM_009594026.1	Nicotiana tomontosiformis	1e-99	AT2G44520	COX10 protoheme IX farnesyltransferase
T-IV-B7	210 (5'UTR)	1	PREDICTED: L-ascorbate peroxidase 1	XM_009599196.1	Nicotiana tomontosiformis	6e-103	AT1G07890	APX1 L-ascorbate peroxidase 1
T-III-C8	784+poliA	1	PREDICTED: L-ascorbate peroxidase 2	XM_009608760.1	Nicotiana tomontosiformis	0.0
T-VI-G11	229	1	PREDICTED: nitrate reductase [NADH] 2	XM_009759705.1	Nicotiana sylvestris	1e-117	AT1G37130	NIA2 nitrate reductase [NADH] 2
T-XI-E12	228	1	nia-1 gene for nitrate reductase (EC 1.6.6.1)	X14058.1	Nicotiana tabacum	4e-117
T-III-E10	281	1	F1-ATPase alpha subunit	X07745.1	Nicotiana plumbaginifolia	2e-141	ArthMp100	atp1 ATPase subunit 1
T-II-J12	324	1	PREDICTED: putative glucuronosyltransferase PGSIP8	XM_009760074.1	Nicotiana sylvestris	9e-170	AT4G16600	putative glucuronosyltransferase PGSIP8
T-III-D8	318 (5'UTR)	2	PREDICTED: probable methyltransferase PMT26	XM_009592455.1 XM_009592454.1	Nicotiana tomontosiformis	9e-165	AT5G64030	putative methyltransferase PMT26
Sum		74	(58 independent clones)
Unknown function/unclassfied
T-XI-G5	205	1	PREDICTED: obg-like ATPase 1	XM_009805288.1	Nicotiana sylvestris	8e-104	AT1G30580	GTP-binding protein
T-VII-B5	422	1	PREDICTED: outer envelope pore protein 24B, chloroplastic-like	XM_009778049.1	Nicotiana sylvestris	0.0	AT5G42960	hypothetical protein
T-VI-A1	210	1	PREDICTED: F-box/kelch-repeat protein	XM_009623893.1	Nicotiana tomentosiformis	1e-106	AT3G27150	MIR2111-5p target protein
T-XI-G6	293	1	PREDICTED: F-box/kelch-repeat protein SKIP11-like	XM_009779733.1 XM_009779732.1	Nicotiana sylvestris	1e-152	AT2G02870	F-box/kelch-repeat protein SKIP11
T-IV-K5	218	2	PREDICTED: pentatricopeptide repeat-containing protein	XM_009796151.1	Nicotiana sylvestris	5e-111	AT3G02650	pentatricopeptide repeat-containing protein
T-VII-H4	331	2	PREDICTED: pentatricopeptide repeat-containing protein	XM_009593418.1	Nicotiana tomentosiformis	6e-172	AT3G50420	pentatricopeptide repeat-containing protein
T-II-H9	286	1	PREDICTED: FRIGIDA-like	XM_009796358.1 XM_009796357.1	Nicotiana sylvestris	5e-147	AT5G48385	FRIGIDA-like protein
T-II-I8	401+ poliA	1	PREDICTED: U-box domain-containing protein 4-like	XM_009795811.1	Nicotiana sylvestris	9e-176	AT3G01400	armadillo/beta-catenin-like repeat-containing protein
T-III-F10	449	2	PREDICTED: U-box domain-containing protein 4-like	XM_009805317.1	Nicotiana sylvestris	0.0
T-II-E12	467 (5'UTR)+poliA	1	PREDICTED: costars family protein	XM_009622164.1	Nicotiana tomentosiformis	0.0	AT4G33640	hypothetical protein
T-VII-B8	298	1	PREDICTED: TBCC domain-containing protein 1-like	XM_009631517.1	Nicotiana tomentosiformis	2e-148	AT3G57890	Tubulin binding cofactor C domain-containing protein
T-III-J3	248	2	PREDICTED: circumsporozoite protein	XM_009779941.1	Nicotiana sylvestris	1e-127	AT5G27690	heavy metal transport/detoxification domain-containing protein
T-XI-E5	95 (5'UTR)	2	PREDICTED: putative uncharacterized protein	XM_009598129.1	Nicotiana tomentosiformis	4e-43	AT5G11910	alpha/beta-Hydrolases superfamily protein
T-IV-G7	142 (5'UTR)	1	PREDICTED: uncharacterized	XM_009630177.1	Nicotiana tomentosiformis	5e-67	AT3G15040	hypothetical protein
T-X-G9	310+poliA	1	PREDICTED: uncharacterized	XM_009612615.1 XM_009612609.1 XM_009612604.1	Nicotiana tomentosiformis	5e-162	AT1G01170	hypothetical protein
T-X-H12	228	1	PREDICTED: uncharacterized	XM_009597892.1	Nicotiana tomentosiformis	1e-111	AT2G44380	cysteine/histidine-rich C1 domain-containing protein
T-V-J5	230	1	PREDICTED: uncharacterized	XM_009759947.1 XM_009759945.1	Nicotiana sylvestris	5e-116	AT2G24100	hypothetical protein
T-XIII-E10	233	1	PREDICTED: uncharacterized	XM_009622198.1	Nicotiana tomentosiformis	2e-119	AT4G26620	Sucrase/ferredoxin-like protein
T-VII-H3	247	1	PREDICTED: uncharacterized	XM_009614335.1	Nicotiana tomentosiformis	2e-125	AT2G40800	hypothetical protein
T-I-G4	247 (5'UTR)	1	PREDICTED: uncharacterized	XM_009591225.1	Nicotiana tomentosiformis	6e-122	AT4G14420	HR-like lesion-inducing protein-like protein
T-III-D2	206	1	PREDICTED: uncharacterized	XM_009765157.1	Nicotiana sylvestris	2e-102	AT1G04340	HR-like lesion-inducing protein-like protein
T-II-D4	260	1	PREDICTED: uncharacterized	XM_009776750.1	Nicotiana sylvestris	1e-122	AT1G72020	hypothetical protein
T-XIII-D5	270	1	PREDICTED: uncharacterized	XM_009620356.1	Nicotiana tomentosiformis	1e-111	AT4G30010	hypothetical protein
T-X-F3	288	1	PREDICTED: uncharacterized	XM_009632285.1	Nicotiana tomentosiformis	2e-142	AT3G08600	hypothetical protein
T-I-A7	301	1	PREDICTED: uncharacterized	XM_009588989.1	Nicotiana tomentosiformis	6e-123	AT1G03470	NETWORKED 3A
T-I-A4	327	4	PREDICTED: uncharacterized	XM_009788725.1	Nicotiana sylvestris	2e-171	AT2G31490	hypothetical protein
T-V-B8	356	2	PREDICTED: uncharacterized	XM_009632739.1	Nicotiana tomentosiformis	2e-179	AT1G50170	SIRB sirohydrochlorin ferrochelatase B
T-VII-K6	380	1	PREDICTED: uncharacterized	XM_009600705.1	Nicotiana tomentosiformis	2e-97	not found
T-VI-E7	382 (5'UTR)	1	PREDICTED: uncharacterized	XM_009629364.1	Nicotiana tomentosiformis	0.0	AT1G67350	hypothetical protein
T-V-L8	449	2	PREDICTED: uncharacterized	XM_009605296.1 XM_009605295.1	Nicotiana tomentosiformis	0.0	AT1G02180	ferredoxin-like protein
T-I-H7	520+poliA	1	PREDICTED: uncharacterized	XM_009613198.1 XM_009613197.1	Nicotiana tomentosiformis	0.0	AT2G02170	Remorin family protein
T-II-A7	657	4	PREDICTED: uncharacterized	XM_009595738.1 XM_009595737.1	Nicotiana tomentosiformis	0.0	AT1G27100	Actin cross-linking protein
T-VII-J6	443 (5'UTR)	1	PREDICTED: uncharacterized	XM_009769810.1	Nicotiana tomentosiformis	0.0	AT2G17080	hypothetical protein
FL-VII-F9	503 (5'UTR)	1	PREDICTED: uncharacterized	XM_009627861.1	Nicotiana tomentosiformis	0.0	AT4G12080	AT-hook motif nuclear-localized protein 1
T-XIII-A2	516 (5'UTR)+poliA	1	PREDICTED: uncharacterized	XR_688357.1	Nicotiana tomentosiformis	0.0	not found
T-IV-F4	378 (5'UTR)	2	PREDICTED: uncharacterized	XR_707690.1 XR_707689.1 XR_707688.1	Nicotiana sylvestris	0.0	not found
T-VII-B10	513+poliA	1	PREDICTED: uncharacterized	found only in genome	Nicotiana sylvestris	0.0
T-III-E4	241	2	PREDICTED: uncharacterized	XM_009781886.1 XM_009781881.1 XM_009781874.1 XM_009781866.1	Nicotiana sylvestris	1e-118	not found
T-XI-H9	359 (5'UTR)+poliA	2	PREDICTED: uncharacterized	NW_009537128.1	Nicotiana sylvestris	3e-162	not found
T-XII-D11	307+poliA	1	PREDICTED: uncharacterized	NW_009551809.1	Nicotiana sylvestris	1e-153	not found
T-II-G7	359	1	PREDICTED: uncharacterized	XM_009788193.1	Nicotiana sylvestris	0.0	not found
T-I-I8	379 (5'UTR)	1	PREDICTED: uncharacterized	XM_009602647.1	Nicotiana tomontosiformis	0.0	AT2G15220	basic secretory protein family protein
T-II-H7	166	2	PREDICTED: uncharacterized	XM_009593713.1	Nicotiana tomontosiformis	1e-82	AT5G24650	mitochondrial import inner membrane translocase subunit Tim17/Tim22/Tim23 family protein
Sum		60	(43 independent clones)

## Sheet: down-regulated
Table S2: List of cDNA clones identified by SSH
Genes down-regulated in transgenic plants
Representative	clone size (bp)	number of clones	Best annotated hit (using blastn algorithm)				A.thaliana homolog for best annotated hit (using blastx algorithm)
clone ID(*)			annotation	Accession number	Species	E value	Accession number	annotation
components of ribosomes
WT-II-G8	131+poliA	2	Internal transcribed spacer between 26S and 18S rRNA genes	Y08427.1	Nicotiana tomentosiformis	2e-63	not found
WT-XVII-E4	230 (5'UTR)	1	PREDICTED: 40S ribosomal protein S11	XM_009612279.1	Nicotiana tomentosiformis	5e-116	AT5G23740	RPS11-BETA 40S ribosomal protein S11-3
WT-V-H6	238 (5'UTR)	1	PREDICTED: 40S ribosomal protein S11-like	XM_009607182.1	Nicotiana tomentosiformis	5e-121	AT5G23740
X-XVI-A12	550	1	PREDICTED: 40S ribosomal protein S14-2	XM_009805678.1	Nicotiana sylvestris	0.0	AT3G11510	40S ribosomal protein S14-2
WT-IV-A4	176	1	PREDICTED: 40S ribosomal protein S15a-1	XM_009802050.1 XM_009802049.1 XM_009802047.1 XM_009802046.1	Nicotiana sylvestris	9e-88	AT1G07770	RPS15A 40S ribosomal protein S15a-1
WT-V-F5	170	1	PREDICTED: 40S ribosomal protein S16-like	XM_009603835.1	Nicotiana tomentosiformis	2e-84	AT2G09990	40S ribosomal protein S16-1
WT-IX-C1	357	1	PREDICTED: 40S ribosomal protein S19-3	XM_009618302.1	Nicotiana tomentosiformis	0.0	AT5G61170	40S ribosomal protein S19-3
WT-XVII-H9	545 (5'UTR)	1	PREDICTED: 40S ribosomal protein S23	XM_009609992.1	Nicotiana tomentosiformis	0.0	AT5G02960	40S ribosomal protein S23-2
WT-VIII-F3	303 (5'UTR)	1	PREDICTED: 40S ribosomal protein S29	XM_009628067.1	Nicotiana tomentosiformis	2e-155	AT3G43980	40S ribosomal protein S29
WT-IV-D2	329+poliA	2	PREDICTED: 40S ribosomal protein SA-like	XM_009791563.1	Nicotiana sylvestris	9e-170	AT1G72370	P40 40S ribosomal protein Sa-1
WT-I-J3	169	1	PREDICTED: 54S ribosomal protein L12, mitochondrial	XM_009776543.1	Nicotiana sylvestris	6e-84	AT1G70190	ribosomal protein L7/L12 domain-containing protein
WT-III-F12	171	1	PREDICTED: 60S acidic ribosomal protein P2A-like	XM_009806403.1 XM_009806400.1	Nicotiana sylvestris	5e-85	AT2G27710	60S acidic ribosomal protein P2-2
WT-XVI-C2	267	1	PREDICTED: 60S acidic ribosomal protein P2A-like	XM_009631144.1	Nicotiana tomentosiformis	2e-136	AT2G27710
WT-II-K12	253	1	PREDICTED: 60S acidic ribosomal protein P0	XM_009609810.1	Nicotiana tomentosiformis	1e-128	AT3G09200	60S acidic ribosomal protein P0-2
WT-I-A12	441	2	PREDICTED: 60S ribosomal protein L3-like	XM_009606241.1	Nicotiana tomentosiformis	0.0	AT1G61580	RPL3B 60S ribosomal protein L3-2
WT-VI-K12	280	2	PREDICTED: 60S ribosomal protein L4-like	XM_009801907.1	Nicotiana sylvestris	2e-145	AT3G09630	60S ribosomal protein L4-1
WT-IV-F6	174	1	PREDICTED: 60S ribosomal protein L5-like	XM_009612895.1	Nicotiana tomentosiformis	3e-87	AT5G39740	RPL5B 60S ribosomal protein L5-2
WT-XV-L7	197	1	PREDICTED: 60S ribosomal protein L5-like	XM_009628694.1	Nicotiana tomentosiformis	2e-99	AT5G39740
WT-II-D11	195	2	PREDICTED: 60S ribosomal protein L6-like	XM_009619089.1	Nicotiana tomentosiformis	1e-91	AT1G74050	60S ribosomal protein L6-3
WT-III-K9a	259+poliA	1	PREDICTED: 60S ribosomal protein L7a-1	XM_009774840.1	Nicotiana sylvestris	1e-118	AT2G47610	60S ribosomal protein L7a-1
WT-II-G12	311 (5'UTR)	2	PREDICTED: 60S ribosomal protein L7a-2	XM_009594723.1	Nicotiana tomentosiformis	4e-163	AT3G62870	60S ribosomal protein L7a-2
WT-III-B1	238	4	PREDICTED: 60S ribosomal protein L7a-2-like	XM_009773621.1	Nicotiana sylvestris	4e-122	AT3G62870
WT-IX-D3	340 (5'UTR)	2	PREDICTED: 60S ribosomal protein L7a-2-like	XM_009621973.1	Nicotiana tomentosiformis	1e-178	AT3G62870
WT-VII-I5	227	1	PREDICTED: 60S ribosomal protein L7-4	XM_009612476.1	Nicotiana tomentosiformis	5e-116	AT2G44120	60S ribosomal protein L7-3
WT-VI-G2	240	2	PREDICTED: 60S ribosomal protein L8	XM_009599117.1	Nicotiana tomentosiformis	2e-115	AT4G36130	60S ribosomal protein L8-3
WT-XVI-H2	267	2	PREDICTED: 60S ribosomal protein L10	XM_009795199.1	Nicotiana sylvestris	3e-133	AT1G26910	RPL10B 60S ribosomal protein L10-2
wT-VII-D4	266 (5'UTR)	3	PREDICTED: 60S ribosomal protein L10	XM_009611638.1	Nicotiana tomentosiformis	1e-136	AT1G26910
WT-VIII-L4	272 (5'UTR)	2	PREDICTED: 60S ribosomal protein L10-like	XM_009795668.1	Nicotiana sylvestris	2e-141	AT1G26910
WT-V-A3	367	3	PREDICTED: 60S ribosomal protein L10a-1	XM_009594676.1	Nicotiana tomentosiformis	0.0	AT1G08360	60S ribosomal protein L10a-1
WT-II-B11	298	1	PREDICTED: 60S ribosomal protein L10a-1-like	XM_009605820.1	Nicotiana tomentosiformis	2e-155	AT1G08360
WT-II-F12	206	1	PREDICTED: 60S ribosomal protein L12	XM_009779530.1	Nicotiana sylvestris	2e-104	AT5G60670	60S ribosomal protein L12-3
WT-XV-C3	507	2	PREDICTED: 60S ribosomal protein L13-1-like	XM_009626188.1	Nicotiana tomentosiformis	0.0	AT3G49010	BBC1 60S ribosomal protein L13-1
WT-VII-D9	396+poliA	1	PREDICTED: 60S ribosomal protein L15-like	XM_009770353.1	Nicotiana sylvestris	0.0	AT4G16720	60S ribosomal protein L15-1
WT-I-C2	314	1	PREDICTED: 60S ribosomal protein L18-2	XM_009630826.1	Nicotiana tomentosiformis	2e-162	AT3G05590	RPL18 60S ribosomal protein L18-2
WT-XVII-G1	309 (5'UTR)	1	PREDICTED: 60S ribosomal protein L18a-like	XM_009784190.1	Nicotiana sylvestris	2e-161	AT3G14600	60S ribosomal protein L18a-3
WT-VI-J4	423	1	PREDICTED: 60S ribosomal protein L19-1	XM_009776078.1	Nicotiana sylvestris	0.0		60S ribosomal protein L19-2
WT-XVIII-B5	396	1	PREDICTED: 60S ribosomal protein L19-3	XM_009786296.1	Nicotiana sylvestris	0.0	AT3G16780
WT-XV-F9	304+poliA	1	PREDICTED: 60S ribosomal protein L27a-3-like	XM_009596061.1	Nicotiana tomentosiformis	4e-158	AT1G70600	60S ribosomal protein L27a-3
WT-II-A10	363	1	PREDICTED: 60S ribosomal protein L32-1	XM_009622382.1 XM_009622381.1	Nicotiana tomentosiformis	0.0	AT4G18100	60S ribosomal protein L32-1
WT-VII-I3	389+poliA	1	PREDICTED: 60S ribosomal protein L35a-3	XM_009592274.1	Nicotiana tomentosiformis	0.0	AT1G74270	60S ribosomal protein L35a-3
WT-IV-C5	181	1	PREDICTED: 60S ribosomal protein L38	XM_009784252.1	Nicotiana sylvestris	7e-89	AT2G43460	60S ribosomal protein L38
WT-V-A9	176 (5'UTR)	1	PREDICTED: 60S ribosomal protein L38-like	XM_009785610.1	Nicotiana sylvestris	9e-88
WT-IV-E4	176 (5'UTR)	1	PREDICTED: 60S ribosomal protein L38-like	XM_009785610.1	Nicotiana sylvestris	9e-78
WT-VII-C7	215 (5'UTR)	1	PREDICTED: ubiquitin-60S ribosomal protein L40	XM_009784258.1	Nicotiana sylvestris	5e-110	AT3G52590	UBQ1 ubiquitin extension protein 1
WT-II-A1	289	1	small subunit ribosomal RNA gene, mitochondrial gene for mitochondrial product	AF161095.1	Nicotiana tabacum	6e-151	not found
WT-V-K2	622	1	Nicotiana tabacum 26S ribosomal RNA gene	AF479172.1	Nicotiana tabacum	0.0	not found
WT-IX-A8	417 (+poliA)	1	PREDICTED: uncharacterized	XM_009787022.1	Nicotiana sylvestris	0.0	AT5G20180	ribosomal protein L36
Sum		65	(47 independent clones)
DNA and RNA processing, transcription regulation
WT-II-I5	207	1	PREDICTED: THO complex subunit 4A	XM_009803402.1	Nicotiana sylvestris	2e-100	AT5G59950	RNA recognition motif-containing protein
WT-VIII-L11	677	1	PREDICTED: DNA ligase 1	XM_009604678.1 XM_009604677.1	Nicotiana tomentosiformis	0.0	AT5G55660	DEK domain-containing chromatin associated protein
WT-VI-G12	378	1	PREDICTED: histone H2A-like	XM_009770737.1	Nicotiana tabacum	0.0	AT5G02560	HTA12 histone H2A 12
WT-II-H3	296	1	PREDICTED: histone H2B-like	XM_009766070.1	Nicotiana sylvestris	1e-147	AT5G59910	HTB4 histone H2B
WT-VI-E12	158	2	PREDICTED: histone H3.2	XM_009796109.1	Nicotiana sylvestris	2e-78	AT1G09200	histone H3
WT-III-J11	158	1	PREDICTED: histone H3.2	XM_009778210.1	Nicotiana sylvestris	8e-78
WT-III-G8	158	1	PREDICTED: histone H3.2-like	XM_009625087.1	Nicotiana tomentosiformis	9e-67
WT-VI-C1	643	1	PREDICTED: histone H2AX-like	XM_009620437.1	Nicotiana tomentosiformis	0.0	AT1G08880	H2AXA putative histone H2AXa
WT-XVII-B10	340	1	PREDICTED: polypyrimidine tract-binding protein homolog 3-like	XM_009623288.1	Nicotiana tomentosiformis	1e-178	AT1G43190	PTB3 polypyrimidine tract-binding protein 3
WT-VII-K12	227 (5'UTR)	1	PREDICTED: DNA-directed RNA polymerases II, IV and V subunit 11-like	XM_009609141.1	Nicotiana tomentosiformis	5e-106	AT3G52090	NRPB11 DNA-directed RNA polymerases II, IV and V subunit 11
WT-VIII-I6	372 (5'UTR)	2	PREDICTED: DNA-directed RNA polymerases II and IV subunit 5A-like	XM_009760124.1 XM_009760122.1 XM_009760123.1	Nicotiana sylvestris	0.0	AT3G22320	NRPB5 DNA-directed RNA polymerase NRPB5
WT-I-D10	636	1	PREDICTED: inactive poly [ADP-ribose] polymerase RCD1	XM_009802457.1 XM_009802456.1 XM_009802455.1	Nicotiana sylvestris	0.0	AT1G32230	RCD1 inactive poly [ADP-ribose] polymerase RCD1
WT-VII-L12	279	4	PREDICTED: tRNA (guanine-N(7)-)-methyltransferase	XM_009775452.1 XR_710242.1 XM_009775451.1	Nicotiana sylvestris	8e-145	AT5G24840	tRNA (guanine-N(7)-)-methyltransferase
WT-V-B8	311 (5'UTR)	1	PREDICTED: tRNA dimethylallyltransferase 2	XM_009795336.1 XM_009795335.1	Nicotiana sylvestris	2e-157	AT2G27760	IPT2 tRNA isopentenyltransferase 2
WT-VIII-A8	289 (5'UTR)	1	PREDICTED: glycine-rich RNA-binding protein 2	XM_009625903.1	Nicotiana tomentosiformis	2e-150	AT5G61030	GR-RBP3 glycine-rich RNA-binding protein 3
WT-IX-C8	289 (5'UTR)	3	PREDICTED: glycine-rich RNA-binding protein 2	XM_009778086.1	Nicotiana sylvestris	1e-147	AT5G61030
WT-IV-E9	528 (5'UTR)	2	PREDICTED: glycine-rich RNA-binding protein 4	XM_009624710.1	Nicotiana tomentosiformis	0.0	AT5G61030
WT-VI-G10	324	2	PREDICTED: KH domain-containing protein	XM_009763803.1	Nicotiana sylvestris	9e-170	AT5G56140	KH domain-containing protein
WT-VII-G3	369	2	PREDICTED: la-related protein 6B-like	XM_009593983.1	Nicotiana tomentosiformis	0.0	AT2G43970	RNA-binding protein
WT-VII-I11	378 (5'UTR)	1	PREDICTED: RNA-binding protein Nova-1	XM_009766090.1 XM_009766085.1	Nicotiana sylvestris	0.0	AT5G04430	BTR1L TOMV RNA binding protein
WT-V-B5	501	2	PREDICTED: heterogeneous nuclear ribonucleoprotein 1-like	XM_009627246.1	Nicotiana tomentosiformis	0.0	AT4G14300	heterogeneous nuclear ribonucleoprotein 1
WT-XVII-A1	825+poliA	1	PREDICTED: pre-mRNA-splicing factor SPF27 homolog	XM_009597167.1	Nicotiana tomentosiformis	0.0	AT3G18165	MOS4 modifier of snc1,4
WT-II-E9	209	1	PREDICTED: pre-mRNA-processing protein 40A	XM_009607938.1 XM_009607937.1 XM_009607936.1 XM_009607935.1	Nicotiana tomentosiformis	6e-95	AT1G44910	PRP40A pre-mRNA-processing protein 40A
WT-II-C9	144	1	PREDICTED: H/ACA ribonucleoprotein complex subunit 2-like protein	XM_009599040.1	Nicotiana tomentosiformis	4e-70	AT5G08180	H/ACA ribonucleoprotein complex subunit 2-like protein
WT-I-F8	236	1	PREDICTED: tRNA pseudouridine synthase-like 1	XM_009598145.1	Nicotiana tomentosiformis	2e-115	AT1G09800	pseudouridine synthase family protein
WT-XVIII-F4	294	1	PREDICTED: UBP1-associated protein 2C-like	XM_009612927.1	Nicotiana tomentosiformis	1e-148	AT3G15010	RNA recognition motif-containing protein
WT-XV-E3	285 (5'UTR)	1	PREDICTED: pollen-specific protein SF3-like	XM_009612289.1 XM_009612288.1	Nicotiana tomentosiformis	4e-148	AT1G10200	WLIM1 transcription factor lim1
WT-IX-B5	338	2	PREDICTED: R3H domain-containing protein 2	XM_009612775.1	Nicotiana tomentosiformis	2e-177	AT3G56680	Single-stranded nucleic acid binding R3H protein
WT-II-I3	93	1	PREDICTED: WUSCHEL-related homeobox 8	XM_009608036.1 XM_009608036.1	Nicotiana tomentosiformis	5e-42	AT4G35550	WOX13 WUSCHEL-related homeobox 13
WT-VIII-C2	118	1	PREDICTED: zinc finger CCCH domain-containing protein 20-like	XM_009785893.1	Nicotiana sylvestris	9e-56	AT2G19810	oxidation-related zinc Finger 1
WT-VIII-G2	616+poliA	1	PREDICTED: zinc finger CCHC domain-containing protein 10-like	XM_009769536.1 XM_009769534.1 XM_009769535.1	Nicotiana sylvestris	0.0	AT5G49400	zinc knuckle (CCHC-type) family protein
WT-VII-D10	290	1	PREDICTED: probable WRKY transcription factor 72	XM_009777128.1	Nicotiana sylvestris	3e-149	AT5G15130	WRKY72 putative WRKY transcription factor 72
WT-V-L3	530	1	PREDICTED: probable WRKY transcription factor 21	XM_009620102.1	Nicotiana tomentosiformis	0.0	AT2G30590	WRKY21 WRKY DNA-binding protein 21
WT-XVI-G8	393	2	PREDICTED: ethylene-responsive transcription factor 3	XM_009782387.1	Nicotiana sylvestris	0.0	AT1G50640	ERF3 ethylene-responsive transcription factor 3
WT-II-A9	501	3	PREDICTED: auxin-responsive protein IAA8-like	XM_009610469.1	Nicotiana tomentosiformis	0.0	AT5G65670	IAA9 auxin-responsive protein IAA9
WT-XVI-D12	489	1	PREDICTED: transcription factor bHLH143-like	XM_009598774.1 XM_009598773.1	Nicotiana tomentosiformis	0.0	AT5G09460	transcription factor bHLH143
WT-VII-A5	547	2	PREDICTED: VIN3-like protein 2	XM_009800894.1 XM_009800893.1 XM_009800892.1	Nicotiana sylvestris	0.0	AT4G30200	vernalization5/VIN3-like protein
WT-XV-B8	592+poliA	1	PREDICTED:F-box-like/WD repeat-containing protein TBL1XR1	XM_009610162.1 XM_009610161.1 XM_009610160.1	Nicotiana tomentosiformis	0.0	AT5G67320	HOS15 histone deacetylation-related WD-40 repeat protein
Sum		54	(47 independent clones)
Protein translation, processing, protein modification, repair and degradation
WT-XVI-E7	483	1	PREDICTED: probable phenylalanine--tRNA ligase beta subunit	XM_009593303.1	Nicotiana tomentosiformis	0.0	AT1G72550	probable phenylalanine--tRNA ligase beta subunit
WT-IV-B1	402 (5'UTR)	1	PREDICTED: translation initiation factor 1A	XM_009790318.1	Nicotiana sylvestris	0.0	AT2G04520	OB-fold nucleic acid binding domain-containing protein
WT-V-D7	129 (5'UTR)	1	PREDICTED: translation initiation factor 5A-1	XM_009797614.1	Nicotiana sylvestris	2e-62	AT1G13950	ELF5A-1 translation initiation factor eIF-5A
WT-V-D1	320	1	PREDICTED: elongation factor 1-alpha-like	XM_009599621.1	Nicotiana tomentosiformis	7e-166	AT1G07920	elongation factor 1-alpha 3
WT-VI-E4	117	2	PREDICTED: elongation factor 1-alpha-like	XM_009599621.1	Nicotiana tomentosiformis	4e-54
WT-VIII-G4	151	1	PREDICTED: elongation factor 1-alpha-like	XM_009795528.1	Nicotiana sylvestris	3e-72
WT-II-C7	343	1	PREDICTED: elongation factor G-2	XM_009594351.1	Nicotiana tomentosiformis	8e-161	AT2G45030	elongation factor EF-G
WT-I-I6	322	3	REDICTED: chaperonin 60 subunit beta 2	XM_009599532.1	Nicotiana tomentosiformis	1e-168	AT3G13470	TCP-1/cpn60 chaperonin family protein
WT-V-C2	187	1	PREDICTED: coronatine-insensitive protein 1-like	XM_009789008.1	Nicotiana sylvestris	7e-94	AT2G39940	COI1 coronatine-insensitive protein 1
WT-II-B7	313 (5'UTR)	1	PREDICTED: coronatine-insensitive protein 1-like	XM_009624480.1	Nicotiana tomentosiformis	7e-156
WT-XVII-G3	252	1	PREDICTED: T-complex protein 1 subunit theta	XM_009604086.1	Nicotiana tomentosiformis	3e-127	AT3G03960	TCP-1/cpn60 chaperonin family protein
WT-VI-D12	301 (5'UTR)	1	PREDICTED: basic 7S globulin-like	XM_009596740.1	Nicotiana tomentosiformis	5e-157	AT1G03220	aspartyl protease-like protein
WT-IV-C2	182	1	PREDICTED: heat shock cognate 70 kDa protein 2-like	XM_009786857.1	Nicotiana sylvestris	1e-91	AT3G12580	HSP70 heat shock protein 70-4
WT-XV-L10	711	1	PREDICTED: heat shock cognate 70 kDa protein 2-like	XM_009786857.1	Nicotiana sylvestris	0.0
WT-XVI-B8	439	1	PREDICTED: protein aspartic protease in guard cell 1	XM_009610449.1	Nicotiana tomentosiformis	0.0	AT1G25510	aspartyl protease family protein
WT-II-G7	139	1	PREDICTED: protein aspartic protease in guard cell 2	XM_009595320.1	Nicotiana tomentosiformis	2e-67	AT5G07030	aspartyl protease family protein
WT-I-B3	139	1	PREDICTED: protein aspartic protease in guard cell 2	XM_009779873.1	Nicotiana sylvestris	5e-64
WT-XVI-A2	502 (5'UTR)	1	PREDICTED: protein aspartic protease in guard cell 2	XM_009589741.1	Nicotiana tomentosiformis	0.0	AT1G09750	aspartyl protease-like protein
WT-V-L4	268 (5'UTR)	2	PREDICTED: protein aspartic protease in guard cell 2-like	XM_009785282.1	Nicotiana sylvestris	2e-139	AT5G10770	aspartyl protease family protein
WT-XV-B5	355	1	PREDICTED: aspartic proteinase-like	XM_009588755.1	Nicotiana tomentosiformis	0.0	AT1G11910	APA1 aspartic proteinase A1
WT-XVII-H4	546	1	PREDICTED: peptide-N4-(N-acetyl-beta-glucosaminyl)asparagine amidase A-like	XM_009770837.1	Nicotiana sylvestris	0.0	AT5G05480	peptide-N4-(N-acetyl-beta-glucosaminyl)asparagine amidase A protein
WT-I-L4	148	1	PREDICTED: 26S protease regulatory subunit 6B homolog	XM_009790672.1	Nicotiana sylvestris	3e-72	AT5G58290	RPT3 regulatory particle triple-A ATPase 3
WT-VIII-J4	180	2	PREDICTED: probable 26S proteasome non-ATPase regulatory subunit 3	XM_009629977.1	Nicotiana tomentosiformis	5e-90	AT1G20200	EMB2719 probable 26S proteasome non-ATPase regulatory subunit 3a
WT-XVIII-E2	450	1	PREDICTED: proteasome subunit alpha type-7	XM_009797260.1	Nicotiana sylvestris	0.0	AT3G51260	PAD1 20S proteasome alpha subunit PAD1
WT-VII-K5	224+poliA	1	PREDICTED: ubiquitin-conjugating enzyme E2 variant 1D	XM_009772004.1 XM_009771996.1	Nicotiana sylvestris	3e-113	AT2G36060	MMZ3 MMS ZWEI-like protein 3
WT-XVII-B7	856	1	PREDICTED: ubiquitin receptor RAD23d	XM_009786359.1	Nicotiana sylvestris	0.0	AT5G38470	RAD23D ubiquitin receptor RAD23d
WT-XVI-H6	359	1	PREDICTED: protein-lysine methyltransferase METTL21D	XR_710252.1 XR_710251.1 XM_009775522.1	Nicotiana sylvestris	0.0	AT5G44170	S-adenosyl-L-methionine-dependent methyltransferase-like protein
WT-IV-F2	232	1	PREDICTED: polyubiquitin	XM_009795436.1	Nicotiana sylvestris	9e-119	AT4G05320	UBQ10 polyubiquitin 10
WT-III-J2	270	1	PREDICTED: nudix hydrolase 3	XM_009627473.1	Nicotiana tomentosiformis	8e-140	AT1G79690	NUDT3 nudix hydrolase 3
WT-I-L1	167 (5'UTR)	1	PREDICTED: aminoacylase-1	XM_009622266.1	Nicotiana tomentosiformis	2e-83	AT4G38220	peptidase M20/M25/M40 family protein
WT-I-B8	537 (5'UTR)	1	PREDICTED: probable prolyl 4-hydroxylase 4	XM_009604401.1	Nicotiana tomentosiformis	0.0	AT5G18900	oxidoreductase, 2OG-Fe(II) oxygenase family protein
WT-V-J8	121	1	PREDICTED: anamorsin homolog	XM_009789523.1	Nicotiana sylvestris	1e-55	AT5G18400	anamorsin homolog
Sum		37	(47 independent clones)
Protein kinases and phosphatases. regulatory protein, signal transduction
WT-II-I7	416	1	PREDICTED:probable inactive serine/threonine-protein kinase scy1	XM_009625188.1 XM_009625187.1	Nicotiana tomentosiformis	0.0	AT2G40730	cytoplasmic tRNA export protein
WT-III-I11	488	1	PREDICTED:probable inactive serine/threonine-protein kinase scy1	XM_009625188.1 XM_009625187.1	Nicotiana tomentosiformis	0.0
WT-VII-I7	596	2	PREDICTED: dnaJ protein P58IPK homolog	XM_009771604.1	Nicotiana sylvestris	0.0	AT5G03160	P58IPK mamallian P58IPK-like protein
WT-IX-D2	124	1	PREDICTED: RNA polymerase II subunit A C-terminal domain phosphatase SSU72	XM_009616395.1	Nicotiana tomentosiformis	8e-57	AT1G73820	Ssu72-like protein
WT-VIII-I5	565	1	PREDICTED: mitogen-activated protein kinase homolog NTF3	XM_009770977.1 XM_009770976.1 XM_009770975.1 XM_009770974.1	Nicotiana sylvestris	0.0	AT1G10210	MPK1 mitogen-activated protein kinase 1
WT-XV-d3	889	1	PREDICTED: serine/threonine-protein kinase D6PKL2-like	XM_009771730.1	Nicotiana sylvestris	0.0	AT5G47750	D6PKL2 D6 protein kinase like 2
WT-IV-A6	287	1	PREDICTED: cell division control protein 2 homolog A	XM_009619767.1	Nicotiana tomentosiformis	7e-150	AT3G48750	CDC2 cyclin-dependent kinase A-1
WT-XVII-D9	257	1	PREDICTED: CDK5RAP1-like protein	XM_009630360.1	Nicotiana tomentosiformis	0.0	AT4G36390	Methylthiotransferase
WT-II-C8	377+poliA	1	PREDICTED: cyclin-B1-2-like	XM_009623068.1	Nicotiana tomentosiformis	0.0	AT5G38650	Proteasome maturation factor UMP1
WT-XV-H3	615 (5'UTR)+poliA	1	PREDICTED: cyclin-B1-2-like	XM_009773278.1	Nicotiana sylvestris	0.0	AT1G67250	proteasome maturation protein UMP1
WT-I-K4	504	4	PREDICTED: guanine nucleotide-binding protein subunit beta-like	XM_009781814.1	Nicotiana sylvestris	0.0	AT1G18080	ATARCA guanine nucleotide-binding protein subunit beta-like protein A
WT-VII-I8	226	2	PREDICTED: protein IQ-DOMAIN 1	XM_009594215.1	Nicotiana tomentosiformis	2e-115	AT3G22190	IQD5 protein IQ-domain 5
WT-V-C6	171	1	PREDICTED: 14-3-3-like protein C	XM_009621400.1	Nicotiana tomentosiformis	1e-81	AT1G78300	GRF2 14-3-3-like protein GF14 omega
WT-XV-C4	513+poliA	3	PREDICTED: 14-3-3-like protein C	XM_009621400.1	Nicotiana tomentosiformis	0.0
WT-XVI-B9	554	1	PREDICTED: 14-3-3-like protein C	XM_009621400.1	Nicotiana tomentosiformis	0.0
WT-III-H7	660 (5'UTR)	2	PREDICTED: calmodulin	XM_009631944.1	Nicotiana tomentosiformis	0.0	AT3G43810	CAM7 calmodulin 7
Sum		24	(16 independent clones)
Cytoskeleton, endomembrane protein, endomembrane assembly, vesicle mediated transport, protein transport
WT-VII-G8	223 (5'UTR)	1	PREDICTED: ras-related protein RABA2a	XM_009632373.1	Nicotiana tomentosiformis	7e-105	AT1G09630	RAB11c RAB GTPase 11C
WT-IV-A3	375	1	PREDICTED: ras-related protein Rab2BV	XM_009590289.1	Nicotiana tomentosiformis	0.0	AT1G07410	RABA2b RAB GTPase homolog A2B
WT-XVII-A11	375	1	PREDICTED: ras-related protein Rab2BV-like	XM_009797516.1	Nicotiana sylvestris	0.0	AT1G07410
WT-I-A3	243 (5'UTR)	1	PREDICTED: signal recognition particle receptor subunit beta-like	XM_009600495.1	Nicotiana tomentosiformis	3e-123	AT5G05670	signal recognition particle receptor subunit beta
WT-I-H6	217 (7'UTR)	2	PREDICTED: profilin-1-like	XM_009778099.1	Nicotiana sylvestris	8e-109	AT2G19760	PRF1 profilin 1
WT-VI-G5	572	1	PREDICTED: actin-7	XM_009797499.1	Nicotiana sylvestris	0.0	AT5G09810	ACT7 actin 7
WT-XVII-B5	572	1	PREDICTED: actin-7-like	XM_009601581.1	Nicotiana tomentosiformis	0.0	AT5G09810
WT-IX-I6	365	1	PREDICTED: actin-related protein 2	XM_009786882.1	Nicotiana sylvestris	0.0	AT3G27000	ARP2 actin related protein 2
WT-IX-G6	332+poliA	1	PREDICTED: F-actin-capping protein subunit alpha	XM_009784163.1 XM_009784162.1	Nicotiana sylvestris	2e-172	AT3G05520	F-actin-capping protein subunit alpha
WT-II-G1	388+poliA	1	PREDICTED: F-actin-capping protein subunit alpha	XM_009784163.1 XM_009784162.1	Nicotiana sylvestris	0.0
WT-II-J6	485 (5'UTR)	2	PREDICTED: tubulin alpha chain	XM_009791834.1	Nicotiana sylvestris	0.0	AT4G14960	TUA6 tubulin alpha-6 chain
WT-VII-D11	206	1	PREDICTED: tubulin beta-8 chain-like	XM_009592579.1	Nicotiana tomentosiformis	5e-105	AT5G23860	TUB8 tubulin beta-8 chain
WT-II-L6	658+poliA	1	PREDICTED: autophagy-related protein 18a	XM_009779969.1	Nicotiana sylvestris	0.0	AT3G62770	AtATG18a autophagy-related protein 18a
WT-VI-K5	803	3	PREDICTED: microtubule-associated protein 70-2-like	XM_009604725.1	Nicotiana tomentosiformis	0.0	AT1G68060	MAP70-1 microtubule-associated protein 70-1
WT-I-H7	211	1	PREDICTED: vacuolar protein sorting-associated protein 35A-like	XM_009621346.1	Nicotiana tomentosiformis	4e-107	AT1G75850	VPS35B vacuolar protein sorting-associated protein 35B
WT-IV-B3	443 (5'UTR)	2	PREDICTED: translocon-associated protein subunit alpha-like	XM_009592445.1	Nicotiana tomentosiformis	0.0	AT2G16595	translocon-associated protein (TRAP), alpha subunit
WT-II-H6	479	1	PREDICTED: SEC12-like protein 1	XM_009784700.1	Nicotiana sylvestris	0.0	AT3G52190	PHF1 SEC12-like protein 1
WT-III-C9	291 (5'UTR)	2	PREDICTED: protein transport protein Sec61 subunit alpha	XM_009803999.1	Nicotiana sylvestris	2e-151	AT2G34250	SecY protein transport family protein
WT-III-C7	279	4	PREDICTED: target of Myb protein 1-like	XM_009632744.1	Nicotiana tomentosiformis	1e-142	AT4G32760	ENTH/VHS/GAT family protein
WT-VII-K9	299	1	PREDICTED: importin-5-like	XM_009630151.1	Nicotiana tomentosiformis	1e-152	AT5G19820	emb2734 protein EMBRYO DEFECTIVE 2734
WT-VI-J1	483	2	PREDICTED: post-GPI attachment to proteins factor 3-like	XM_009588484.1	Nicotiana tomentosiformis	0.0	AT1G16560	Per1-like family protein
WT-III-K9b	601+poliA	1	PREDICTED: protein RER1A-like	XM_009599919.1	Nicotiana tomentosiformis	0.0	AT4G39220	ATRER1A protein RER1A
Sum		32	(22 independent clones)
Cell wall metabolism (biosynthesis, modification and degradation of polisacharides, lignin biosynthesis, cell-wall associated protein)
WT-IX-E8	337	3	PREDICTED: cellulose synthase-like protein G3	XM_009801337.1	Nicotiana sylvestris	1e-177	AT4G23990	CSLG3 cellulose synthase-like protein G3
WT-XV-A1	489+poliA	1	PREDICTED: cellulose synthase-like protein G3	XM_009795587.1	Nicotiana sylvestris	2e-123
WT-VII-L8	406	1	PREDICTED: cellulose synthase A catalytic subunit 2 [UDP-forming]-like	XM_009767033.1	Nicotiana sylvestris	0.0	AT2G21770	CESA9 cellulose synthase A9
WT-VI-F2	282 (5'UTR)	1	PREDICTED: peroxidase 3-like	XM_009606096.1	Nicotiana tomentosiformis	9e-125	AT1G05260	RCI3 peroxidase 3
WT-III-C1	377	1	PREDICTED: peroxidase 3-like	XM_009798389.1	Nicotiana sylvestris	0.0
wT-III-L12	508	1	PREDICTED: probable peroxidase 61	XM_009787112.1	Nicotiana sylvestris	0.0	AT5G24070	probable peroxidase 61
WT-XVII-D5	373	2	PREDICTED: fasciclin-like arabinogalactan protein 2	XM_009800845.1	Nicotiana sylvestris	0.0	AT4G12730	FLA2 fasciclin-like arabinogalactan protein 2
WT-IV-J6	566	1	PREDICTED: classical arabinogalactan protein 4-like	XM_009769839.1	Nicotiana sylvestris	0.0	not found
Sum		11	(8 independent clones)
Stress/defense response - not enzymatic function
WT-II-D6	362	3	PREDICTED: kirola-like	XM_009805421.1	Nicotiana sylvestris	0.0	AT1G70830	MLP28 MLP-like protein 28
WT-V-A2	351 (5'UTR)	1	PREDICTED: kirola-like	XM_009805421.1	Nicotiana sylvestris	0.0
WT-VIII-K5	523+poliA	1	PREDICTED: kirola	XM_009593158.1	Nicotiana tomentosiformis	0.0
WT-XV-F5	193	1	PREDICTED: defensin-like protein 1	XM_009611992.1	Nicotiana tomentosiformis	2e-95	not found
WT-XV-B1	266+poliA	1	PREDICTED: putative lipid-transfer protein DIR1	XM_009798971.1	Nicotiana sylvestris	2e-136	AT5G48485	DIR1 putative lipid-transfer protein DIR1
WT-II-K7	507+poliA	1	PREDICTED: metallothionein-like protein type 2	XM_009632786.1	Nicotiana tomontosiformis	0.0	not found
WT-XV-K9	221	1	PREDICTED: metallothionein-like protein type 2	XM_009621033.1	Nicotiana tomontosiformis	3e-113	not found
WT-V-K12	202 (5'UTR)	1	PREDICTED: thaumatin-like protein	XM_009598702.1	Nicotiana tomentosiformis	6e-100	AT1G73620	pathogenesis-related thaumatin-like protein
Sum		10	(8 independent clones)
Transmembrane transport of ions and low-waight molecules
WT-VII-D1	380	2	PREDICTED: mitochondrial adenine nucleotide transporter ADNT1-like	XM_009765004.1	Nicotiana sylvestris	0.0	AT4G01100	ADNT1 adenine nucleotide transporter 1
WT-I-J1	337	1	PREDICTED: GDP-mannose transporter GONST1	XM_009592348.1	Nicotiana tomentosiformis	2e-142	AT2G13650	GONST1 GDP-mannose transporter GONST1
WT-XVI-I9	527	1	PREDICTED: putative phosphatidylglycerol/phosphatidylinositol transfer protein DDB_G0282179	XM_009759810.1	Nicotiana sylvestris	0.0	AT3G11780	MD-2-related lipid recognition domain-containing protein
WT-II-D2	286	2	PREDICTED: V-type proton ATPase subunit E-like	XM_009627380.1	Nicotiana tomentosiformis	6e-146	AT4G11150	TUF V-type proton ATPase subunit E1
WT-III-J3	248	1	PREDICTED: V-type proton ATPase subunit E-like	XM_009621885.1	Nicotiana tomentosiformis	4e-125	AT1G64200	VHA-E3 V-type proton ATPase subunit E3
WT-IX-K6a	136	1	PREDICTED: V-type proton ATPase 16 kDa proteolipid subunit	XM_009607870.1	Nicotiana tomentosiformis	3e-66	AT1G19910	AVA-P2 VACUOLAR-TYPE H+ ATPASE C2
WT-III-E5	383	1	PREDICTED: V-type proton ATPase 16 kDa proteolipid subunit	XM_009607870.1	Nicotiana tomentosiformis	0.0
WT-VIII-D7	237 (5'UTR)	1	PREDICTED: V-type proton ATPase 16 kDa proteolipid subunit	XM_009805788.1	Nicotiana sylvestris	2e-121	AT2G16510	ATPase, F0/V0 complex, subunit C protein
WT-V-I11	223 (5'UTR)	2	PREDICTED: V-type proton ATPase subunit c2	XM_009605260.1	Nicotiana tomentosiformis	2e-114	AT1G19910	AVA-P2 VACUOLAR-TYPE H+ ATPASE C2
WT-VII-H6	312 (5'UTR)	3	PREDICTED: V-type proton ATPase subunit c2	XM_009793590.1	Nicotiana sylvestris	1e-163
WT-II-C4	191	1	PREDICTED: cation/H(+) antiporter 18-like	XM_009784284.1	Nicotiana sylvestris	4e-96	AT5G41610	CHX18 cation/H(+) antiporter 18
WT-I-J12	70	1	NtTIP1:1 tonoplast intrinsic protein	AB371711.1	Nicotiana tabacum	5e-30	AT2G36830	GAMMA-TIP aquaporin TIP1-1
WT-V-F10	695	1	NtTIP1:1 tonoplast intrinsic protein	AB371711.1	Nicotiana tabacum	0.0
WT-XVII-H2	224	1	PREDICTED: probable aquaporin PIP1-2	XM_009633585.1	Nicotiana tomentosiformis	2e-124	AT4G00430	PIP1;4 plasma membrane intrinsic protein 1;4
WT-II-B5	260	4	PREDICTED: probable aquaporin PIP-type pTOM75	XM_009781781.1	Nicotiana sylvestris	7e-135
WT-VII-E2	388 (5'UTR)	2	PREDICTED: probable aquaporin PIP-type pTOM75	XM_009780701.1	Nicotiana sylvestris	0.0
WT-XVII-G4	498	1	PREDICTED: aquaporin PIP2-7-like	XM_009805325.1	Nicotiana sylvestris	0.0	AT4G35100	PIP3 plasma membrane intrinsic protein 3
WT-VI-L5	411+poliA	1	PREDICTED: probable aquaporin TIP-type RB7-18C	XM_009760079.1	Nicotiana sylvestris	0.0	AT4G17340	TIP2;2 tonoplast intrinsic protein 2;2
WT-VI-D6	492+poliA	1	PREDICTED: aquaporin TIP1-1	XM_009619659.1	Nicotiana tomentosiformis	0.0	AT2G36830	GAMMA-TIP aquaporin TIP1-1
WT-XVI-F11	702	1	PREDICTED: probable aquaporin TIP1-1	XM_009802436.1	Nicotiana sylvestris	0.0
WT-III-F5	248	1	PREDICTED: vacuolar iron transporter homolog 4-like	XM_009588833.1	Nicotiana tomentosiformis	4e-119	AT3G43660	putative nodulin-like21 protein
wT-VIII-G12	559+poliA	1	PREDICTED: vacuolar iron transporter homolog 4-like	XM_009773865.1	Nicotiana sylvestris	0.0
WT-II-I1	700+poliA	2	PREDICTED: zinc transporter 2	XM_009761025.1	Nicotiana sylvestris	0.0	AT5G59520	ZIP2 zinc transporter 2
WT-IV-G4	229	1	PREDICTED: ammonium transporter 1 member 1	XM_009602787.1	Nicotiana tomentosiformis	1e-111	AT4G13510	AMT1;1 ammonium transporter 1;1
WT-V-B4a	97	1	PREDICTED: protein TRANSPARENT TESTA 12	XM_009775778.1	Nicotiana sylvestris	3e-44	AT3G03620	MATE efflux family protein
WT-IV-D5	229	1	PREDICTED: uncharacterized transporter C5D6.04-like	XM_009602632.1 XM_009602631.1 XM_009602630.1	Nicotiana tomentosiformis	7e-156	AT1G76520	auxin efflux carrier family protein
WT-IX-H12	283	1	PREDICTED: PLANT CADMIUM RESISTANCE 8-like	XM_009603073.1	Nicotiana tomentosiformis	5e-147	AT1G52200	PLAC8 family protein
Sum		37	(27 independent clones)
Metabolism and energy
WT-II-E2	393	1	PREDICTED: proline synthase co-transcribed bacterial homolog protein-like	XM_009796908.1	Nicotiana sylvestris	9e-176	AT1G11930	putative pyridoxal phosphate-dependent enzyme, YBL036C type
WT-II-L3	176 (5'UTR)	1	PREDICTED: bifunctional aspartate aminotransferase and glutamate/aspartate-prephenate aminotransferase	XM_009767102.1	Nicotiana sylvestris	9e-88	AT1G80360	methionine-specific aminotransferase
WT-II-F3	205+poliA	1	PREDICTED: arginine biosynthesis bifunctional protein ArgJ	XM_009770740.1	Nicotiana sylvestris	2e-85	AT2G37500	arginine biosynthesis bifunctional protein ArgJ
WT-III-K10	245	6	PREDICTED: serine hydroxymethyltransferase 4-like	XM_009788791.1	Nicotiana sylvestris	8e-122	AT4G13930	SHM4 serine hydroxymethyltransferase 4
WT-VIII-I8	107	1	PREDICTED: serine hydroxymethyltransferase 4	XM_009608297.1	Nicotiana tomentosiformis	1e-49	AT4G13930
WT-I-G7	93	1	S-adenosyl-L-homocysteine hydrolase or SAHH4 or SAHH2	D49804.1 AY639866.1 AY639864.1	Nicotiana tabacum	1e-42	AT3G23810	SAHH2 adenosylhomocysteinase 2
WT-VI-D1	150	1	S-adenosyl-L-homocysteine hydrolase	D49804.1	Nicotiana tabacum	6e-68
WT-II-C5	198	1	S-adenosyl-L-homocysteine hydrolase (SAHH3)	AY639865.1	Nicotiana tabacum	5e-95	AT4G13940	MEE58 adenosylhomocysteinase 1
WT-IV-B8	313	2	S-adenosyl-L-homocysteine hydrolase (SAHH3)	AY639865.1	Nicotiana tabacum	3e-164
WT-V-B2	313	1	S-adenosyl-L-homocysteine hydrolase (SAHH3)	AY639865.1	Nicotiana tabacum	1e-157
WT-VI-E2	695	2	S-adenosyl-L-homocysteine hydrolase (SAHH3)	AY639865.1	Nicotiana tabacum	0.0
WT-VII-E1	697	1	PREDICTED: adenosylhomocysteinase-like	XM_009788789.1	Nicotiana sylvestris	0.0
WT-VI-L6	313	1	PREDICTED: adenosylhomocysteinase-like	XM_009788789.1	Nicotiana sylvestris	3e-164
WT-II-H12	147	1	PREDICTED: S-adenosylmethionine synthase 1	XM_009767321.1	Nicotiana sylvestris	1e-70	AT4G01850	SAM-2 S-adenosylmethionine synthase 2
WT-III-E6	625 (5'UTR)	1	PREDICTED: S-adenosylmethionine synthase 1	XM_009762325.1	Nicotiana sylvestris	0.0	AT2G36880	MAT3 S-adenosylmethionine synthase 3
WT-XVI-I5	629 (5'UTR)	1	PREDICTED: S-adenosylmethionine synthase 1	XM_009762325.1	Nicotiana sylvestris	0.0
WT-XVIII-B8	267	1	PREDICTED: S-adenosylmethionine synthase 1	XM_009762325.1	Nicotiana sylvestris	9e-139
WT-III-H1	193	2	PREDICTED: S-adenosylmethionine synthase 2	XM_009797580.1 XM_009797578.1	Nicotiana sylvestris	4e-96
WT-VI-I3	99	1	PREDICTED: S-adenosylmethionine synthase 2	XM_009797580.1 XM_009797578.1	Nicotiana sylvestris	7e-46
WT-III-K3	261	1	PREDICTED: S-adenosylmethionine synthase 2	XM_009774609.1	Nicotiana sylvestris	6e-130	AT1G02500	SAM1 S-adenosylmethionine synthetase 1
WT-VII-A2	145	1	PREDICTED: S-adenosylmethionine synthase 3	XM_009611576.1 XM_009611575.1	Nicotiana tomentosiformis	6e-68	AT2G36880	MAT3 S-adenosylmethionine synthase 3
WT-III-K7	180	2	PREDICTED: S-adenosylmethionine synthase	AF321140.1	Nicotiana tabacum	1e-90
WT-IX-I4	134	2	PREDICTED: S-adenosylmethionine synthase	AF321140.1	Nicotiana tabacum	3e-65
WT-VI-C10	219	1	PREDICTED: S-adenosylmethionine decarboxylase proenzyme-like	XM_009590575.1	Nicotiana tomentosiformis	3e-112	AT3G25570	S-adenosylmethionine decarboxylase
WT-I-J9	386+poliA	3	PREDICTED: aspartate aminotransferase	XM_009764040.1	Nicotiana sylvestris	0.0	AT5G11520	ASP3 aspartate aminotransferase 3
WT-III-I12	965 (5'UTR)	1	PREDICTED: aspartate aminotransferase	XM_009619211.1	Nicotiana tomentosiformis	0.0
WT-IX-J8	968 (5'UTR)	1	PREDICTED: aspartate aminotransferase	XM_009619211.1	Nicotiana tomentosiformis	0.0
WT-XVI-D3	435	1	PREDICTED: aspartate-semialdehyde dehydrogenase	XM_009783149.1	Nicotiana sylvestris	0.0	AT1G14810	aspartate semialdehyde dehydrogenase
WT-VI-C6	222	1	PREDICTED: glutamine synthetase	XM_009631620.1	Nicotiana tomentosiformis	3e-113	AT5G35630	GS2 glutamine synthetase 2
WT-XV-C10	202+poliA	1	PREDICTED: cystathionine beta-lyase	XM_009777731.1	Nicotiana sylvestris	1e-102	AT3G57050	CBL cystathionine beta-lyase
WT-I-G12	373	2	PREDICTED: pyrophosphate--fructose 6-phosphate 1-phosphotransferase subunit alpha	XM_009761349.1	Nicotiana sylvestris	0.0	AT1G76550	pyrophosphate--fructose-6-phosphate 1-phosphotransferase
WT-V-C11	103	1	PREDICTED: fructose-bisphosphate aldolase	XM_009619586.1	Nicotiana tomentosiformis	2e-47	AT2G36460	fructose-bisphosphate aldolase 6
WT-VII-A6	123	1	PREDICTED: fructose-bisphosphate aldolase	XM_009619586.1	Nicotiana tomentosiformis	2e-57
WT-V-B4b	282 (5'UTR)	1	PREDICTED: fructose-bisphosphate aldolase	XM_009619586.1	Nicotiana tomentosiformis	2e-140
WT-IX-F3	161	1	PREDICTED: fructose-bisphosphate aldolase	XM_009790829.1	Nicotiana sylvestris	5e-74
WT-II-D9	303	1	PREDICTED: fructose-bisphosphate aldolase	XM_009790829.1	Nicotiana sylvestris	5e-157
WT-II-C2	152	1	PREDICTED: ATP-dependent 6-phosphofructokinase 3	XM_009605148.1	Nicotiana tomentosiformis	2e-74	AT4G26270	PFK3 6-phosphofructokinase 3
WT-XVIII-D8	620 (5'UTR)	1	PREDICTED: triosephosphate isomerase	XM_009794951.1 XM_009794950.1	Nicotiana sylvestris	0.0	AT3G55440	TPI triosephosphate isomerase
WT-II-I8	258	1	PREDICTED: phosphoglycerate kinase	XM_009619924.1	Nicotiana tomentosiformis	4e-132	AT1G79550	PGK phosphoglycerate kinase
WT-VIII-F9	258	1	PREDICTED: phosphoglycerate kinase	XM_009779558.1	Nicotiana sylvestris	9e-134
WT-VIII-L3	431 (5'UTR)	1	PREDICTED: 2,3-bisphosphoglycerate-independent phosphoglycerate mutase	XM_009767302.1	Nicotiana sylvestris	0.0	AT3G08590	phosphoglycerate mutase, 2,3-bisphosphoglycerate-independent
WT-II-F10	89	1	PREDICTED: enolase-like	XM_009765903.1	Nicotiana sylvestris	3e-39	AT2G36530	LOS2 bifunctional enolase 2/transcriptional activator
WT-VII-G6	285	1	PREDICTED: enolase-like	XM_009613793.1	Nicotiana tomentosiformis	2e-146
WT-VIII-F1	165	1	PREDICTED: pyruvate dehydrogenase E1 component subunit alpha-3	XM_009795444.1	Nicotiana sylvestris	1e-66	AT1G01090	PDH-E1 ALPHA pyruvate dehydrogenase E1 alpha subunit
WT-IX-I7	607+poliA	1	PREDICTED: pyruvate kinase	XM_009613767.1 XM_009613766.1	Nicotiana tomentosiformis	0.0	AT5G08570	pyruvate kinase
WT-XV-A4	558	2	PREDICTED: succinate dehydrogenase [ubiquinone] iron-sulfur subunit 2	XM_009802299.1	Nicotiana sylvestris	0.0	AT5G40650	SDH2-2 succinate dehydrogenase [ubiquinone] iron-sulfur subunit 2
WT-VI-E6	203	1	PREDICTED: alcohol dehydrogenase 1	XM_009766782.1	Nicotiana sylvestris	2e-103	AT1G77120	ADH1 alcohol dehydrogenase 1
WT-III-H3	293	2	PREDICTED: transketolase	DQ198165.1	Nicotiana tabacum	1e-152	AT2G45290	transketolase
WT-IX-D9	895 (5'UTR)	2	PREDICTED: NADP-dependent malic enzyme-like	XM_009616173.1	Nicotiana tomentosiformis	0.0	AT5G25880	NADP-ME3 NADP-dependent malic enzyme 3
WT-II-G6	211 (5'UTR)	3	PREDICTED: cytochrome b-c1 complex subunit 7	XM_009603203.1	Nicotiana tomentosiformis	8e-104	AT5G25450	cytochrome bd ubiquinol oxidase
WT-I-D5	616+poliA	1	PREDICTED: putative cytochrome c oxidase subunit 5b-like	XM_009630709.1	Nicotiana tomentosiformis	0.0	AT1G80230	cytochrome c oxidase subunit 5b-2
WT-II-H11	484	2	PREDICTED: ubiquinol oxidase 1	XM_009619864.1	Nicotiana tomentosiformis	0.0	AT3G22370	AOX1A alternative oxidase 1A
WT-III-G4	242 (5'UTR)	1	PREDICTED: probable NADH dehydrogenase [ubiquinone] 1 alpha subcomplex subunit 12	XM_009778982.1	Nicotiana sylvestris	9e-124	AT3G03100	putative NADH dehydrogenase [ubiquinone] 1 alpha subcomplex subunit 12
WT-XVI-A11	385 (5'UTR)	1	PREDICTED: probable NADH dehydrogenase [ubiquinone] 1 alpha subcomplex subunit 12	XM_009607468.1	Nicotiana tomentosiformis	0.0
WT-IX-B8	369+poliA	2	PREDICTED: NADH dehydrogenase [ubiquinone] 1 beta subcomplex subunit 8	XM_009604313.1	Nicotiana tomentosiformis	0.0	AT5G47570	hypothetical protein
WT-VII-E6	276	1	PREDICTED: ATP synthase subunit beta	XM_009598184.1	Nicotiana tomentosiformis	9e-144	AT5G08680	ATP synthase subunit beta-3
WT-V-G3	541	2	PREDICTED: caffeoyl-CoA O-methyltransferase 6	XM_009601798.1	Nicotiana tomentosiformis	0.0	AT4G34050	CCoAOMT1 putative caffeoyl-CoA O-methyltransferase
WT-XV-I6	541	1	PREDICTED: caffeoyl-CoA O-methyltransferase 6	XM_009762081.1	Nicotiana sylvestris	0.0
WT-III-J7	149	1	PREDICTED: caffeic acid 3-O-methyltransferase	XM_009609876.1	Nicotiana tomentosiformis	2e-73	AT5G54160	OMT1 caffeic acid/5-hydroxyferulic acid O-methyltransferase
WT-V-F6	972	1	PREDICTED: polyphenol oxidase E	XM_009792769.1	Nicotiana sylvestris	0.0	not found
WT-XVII-A7	248+poliA	1	PREDICTED: isoflavone reductase homolog A622	XM_009610079.1	Nicotiana tomentosiformis	7e-125	AT1G75290	isoflavone reductase-like protein
WT-VIII-C12	282	1	PREDICTED: isoflavone reductase homolog A622	XM_009803359.1	Nicotiana sylvestris	4e-147
WT-VIII-E12	284+poliA	1	PREDICTED: CTP synthase-like	XM_009594446.1 XM_009594445.1 XM_009594444.1	Nicotiana tomentosiformis	2e-145	AT4G02120	putative CTP synthase
WT-VIII-G6	147	1	PREDICTED: putrescine N-methyltransferase 3	XM_009773660.1	Nicotiana sylvestris	2e-72	AT1G23820	SPDS1 spermidine synthase 1
WT-VI-K2	171	1	PREDICTED: phosphoribosylaminoimidazole carboxylase	XM_009759300.1 XM_009759299.1	Nicotiana sylvestris	1e-85	AT2G37690	putative phosphoribosylaminoimidazole carboxylase / AIR carboxylase
WT-VI-B4	262	1	PREDICTED: bifunctional purine biosynthesis protein purH	XM_009774113.1	Nicotiana sylvestris	6e-126	AT2G35040	AICARFT/IMPCHase bienzyme family protein
WT-V-B9	294	1	PREDICTED: ribonucleoside-diphosphate reductase large subunit-like	XM_009621525.1	Nicotiana tomentosiformis	1e-153	AT2G21790	RNR1 ribonucleoside-diphosphate reductase large subunit
WT-VII-C6	184	1	PREDICTED: nicotinate-nucleotide pyrophosphorylase [carboxylating]	XM_009794795.1	Nicotiana sylvestris	8e-93	AT2G01350	QPT quinolinate phoshoribosyltransferase
WT-XV-B3	232	2	PREDICTED: quinolinate synthase	XM_009612598.1	Nicotiana tomentosiformis	4e-117	AT5G50210	QS quinolinate synthase
WT-VI-L4	252+poliA	3	GMP synthase	KJ001142.1	Nicotiana tabacum	8e-125	AT1G63660	putative GMP synthase / glutamine amidotransferase
WT-III-E12	238	2	PREDICTED: probable galacturonosyltransferase-like 3	XM_009788637.1 XM_009788636.1	Nicotiana sylvestris	2e-120	AT1G13250	GATL3 putative galacturonosyltransferase-like 3
WT-XVII-G12	362	1	PREDICTED: probable galacturonosyltransferase 13	XM_009791317.1 XM_009791316.1	Nicotiana sylvestris	0.0	AT5G15470	GAUT14 probable galacturonosyltransferase 14
WT-VII-F1	800	2	PREDICTED: UDP-glucuronic acid decarboxylase 6	XM_009796191.1 XM_009796190.1	Nicotiana sylvestris	0.0	AT2G28760	UXS6 UDP-XYL synthase 6
WT-III-F7	349	2	PREDICTED: gamma carbonic anhydrase 1	XM_009614206.1	Nicotiana tomentosiformis	0.0	AT1G19580	GAMMA CA1 gamma carbonic anhydrase 1
WT-II-E8	198	1	PREDICTED: probable alpha,alpha-trehalose-phosphate synthase [UDP-forming]	XM_009607615.1 XM_009607614.1 XM_009607613.1 XM_009607611.1 XM_009607610.1 XM_009607609.1	Nicotiana tomentosiformis	6e-100	AT1G23870	TPS9 putative alpha,alpha-trehalose-phosphate synthase [UDP-forming] 9
WT-II-B1	271	1	PREDICTED: biotin carboxylase 1	XM_009589396.1	Nicotiana tomentosiformis	5e-141	AT5G35360	CAC2 biotin carboxylase subunit CAC2
WT-VI-F9	173	1	PREDICTED: 12-oxophytodienoate reductase-like	XM_009627350.1	Nicotiana tomentosiformis	1e-86	AT1G76690	OPR2 12-oxophytodienoate reductase 2
WT-IV-C8	152+poliA	1	PREDICTED: 12-oxophytodienoate reductase-like	XM_009627350.1	Nicotiana tomentosiformis	2e-74
WT-VI-J5	617	2	12-oxophytodienoate reductase 2	KF701477.1	Nicotiana tabacum	0.0
WT-III-H12	184	1	PREDICTED: 3-ketoacyl-CoA thiolase 2	XM_009786096.1	Nicotiana sylvestris	4e-91	AT2G33150	PKT3 3-ketoacyl-CoA thiolase 2
WT-II-J11	262	2	PREDICTED: PI-PLC X domain-containing protein	XM_009609601.1	Nicotiana tomentosiformis	1e-133	AT4G36945	PLC-like phosphodiesterases superfamily protein
WT-IX-K6b	237	1	PREDICTED: cycloartenol-C-24-methyltransferase 1-like	XM_009763276.1	Nicotiana sylvestris	4e-122	AT5G13710	SMT1 cycloartenol-c-24-methyltransferase
WT-XVI-D8	297	2	obtusifoliol-14-demethylase (NtCYP51-2)	AY065641.1	Nicotiana tabacum	3e-149	AT1G11680	CYP51G1 sterol 14-demethylase
WT-III-F1	318	2	PREDICTED: neutral ceramidase-like	XM_009784239.1	Nicotiana sylvestris	2e-166	AT1G07380	Neutral/alkaline non-lysosomal ceramidase
WT-IX-K4	329	1	PREDICTED: phosphatidylinositol 4-kinase gamma 4-like	XM_009609180.1	Nicotiana tomentosiformis	7e-171	AT2G46500	PI4K GAMMA 4 phosphoinositide 4-kinase gamma 4
WT-XVIII-C12	531	1	PREDICTED: GDSL esterase/lipase 5-like	XM_009769706.1	Nicotiana sylvestris	0.0	AT1G53920	GLIP5 GDSL esterase/lipase 5
WT-XV-A10	379+poliA	2	PREDICTED: lipoxygenase homology domain-containing protein 1-like	XM_009595880.1	Nicotiana tomentosiformis	0.0	AT4G39730	Lipase/lipooxygenase, PLAT/LH2 family protein
WT-I-L9	282	1	PREDICTED: carbonyl reductase [NADPH] 2-like	XM_009590103.1	Nicotiana tomentosiformis	3e-144	AT3G55290	Rossmann-fold NAD(P)-binding domain-containing protein
WT-VII-I10	174	1	PREDICTED: probable inactive patatin-like protein 9	XM_009628727.1	Nicotiana tomentosiformis	1e-86	AT3G63200	PLP9 PATATIN-like protein 9
WT-VI-E10	267	2	PREDICTED: probable S-adenosylmethionine-dependent methyltransferase	XM_009609041.1	Nicotiana tomentosiformis	2e-136	AT1G68040	S-adenosyl-L-methionine-dependent methyltransferases superfamily protein
WT-II-C1	211	1	PREDICTED: cytochrome P450 89A2-like	XM_009624241.1	Nicotiana tomentosiformis	1e-102	AT1G64940	CYP89A6 cytochrome P450, family 87, subfamily A, polypeptide 6
WT-XVII-H8	298	1	PREDICTED: Nicotiana sylvestris glutathione S-transferase T1-like	XM_009778920.1	Nicotiana sylvestris	5e-142	AT5G41210	GSTT1 glutathione S-transferase THETA 1
WT-VIII-L10	378	1	PREDICTED: L-gulonolactone oxidase-like	XM_009788263.1	Nicotiana sylvestris	0.0	AT2G46760	D-arabinono-1,4-lactone oxidase family protein
WT-VII-E3	214	1	PREDICTED: ATP sulfurylase 1	XM_009788476.1	Nicotiana sylvestris	8e-109	AT3G22890	APS1 ATP sulfurylase 1
WT-XVII-D10	441 (5'UTR)	1	F1-ATPase alpha subunit	X07745.1	Nicotiana plumbaginifolia	0.0	ArthMp100	atp1 ATPase subunit 1
WT-II-J1	186+poliA	1	PREDICTED: glucosidase 2 subunit beta-like	XM_009604940.1 XM_009604939.1 XM_009604938.1 XM_009604937.1	Nicotiana tomentosiformis	2e-84	AT2G42390	protein kinase C substrate, heavy chain-like protein
WT-II-L8	268	1	PREDICTED: uncharacterized GTP-binding protein	XM_009781052.1	Nicotiana sylvestris	5e-132	AT5G64813	LIP1 protein LIGHT INSENSITIVE PERIOD1
WT-II-B9	254	4	PREDICTED: uncharacterized	XM_009613715.1	Nicotiana tomentosiformis	6e-131	AT5G04500	glycosyltransferase family protein 47
WT-VIII-E4	307	2	PREDICTED: uncharacterized	XM_009784661.1	Nicotiana sylvestris	2e-160	AT4G12700	hypothetical protein
Sum		136	(99 independent clones)
Unknown molecular function/unclassfied
WT-IV-A2	404	1	mitochondrial DNA, complete genome	BA000042.1	Nicotiana tabacum	0.0
WT-VIII-A10	212 (5'UTR)	1	mitochondrial DNA, complete genome	BA000042.1	Nicotiana tabacum	1e-107
WT-III-A3	304+poliA	1	PREDICTED: altered inheritance rate of mitochondria protein 25	XM_009774518.1 XM_009774517.1	Nicotiana sylvestris	5e-157	AT2G04940	scramblase-related protein
WT-IV-G1	453	1	PREDICTED: ENHANCED DISEASE RESISTANCE 2-like	XM_009773180.1	Nicotiana sylvestris	0.0	AT5G35180	hypothetical protein
WT-V-L6	546 (5'UTR)	1	PREDICTED: RWD domain-containing protein 1	XM_009784209.1	Nicotiana sylvestris	0.0	AT1G51730	ubiquitin-conjugating enzyme family protein
WT-IV-A5	389 (5'UTR)+poliA	1	PREDICTED: phosphoprotein ECPP44-like	XM_009796766.1	Nicotiana sylvestris	0.0	not found
WT-VI-D5	216	2	PREDICTED: protein YLS9-like	XM_009629284.1	Nicotiana tomentosiformis	6e-110	AT3G52470	late embryogenesis abundant hydroxyproline-rich glycoprotein
WT-III-I5	237 (5'UTR)	1	NtTOM1 mRNA for tobamovirus multiplication 1	AB193039.1	Nicotiana tabacum	2e-116	AT4G21790	TOM1 tobamovirus multiplication protein 1
WT-VII-A1	293	2	PREDICTED: uncharacterized protein C6C3.02c-like	XM_009588810.1	Nicotiana tomentosiformis	1e-152	AT5G09570	Cox19-like CHCH family protein
WT-III-K1	298	1	PREDICTED: cactin	XM_009791937.1	Nicotiana sylvestris	2e-155	AT1G03910	hypothetical protein
WT-XV-G6	313	3	PREDICTED: pentatricopeptide repeat-containing protein	XM_009632289.1	Nicotiana tomentosiformis	1e-163	AT3G02490	pentatricopeptide repeat-containing protein
WT-XVII-L4	321 (5'UTR)	1	PREDICTED: wound-induced protein 1-like	XM_009762408.1	Nicotiana sylvestris	3e-114	AT3G10985	SAG20 senescence associated protein 20
WT-I-F12	300+poliA	1	PREDICTED: dolichyl-diphosphooligosaccharide--protein glycosyltransferase subunit 4A	XM_009789692.1	Nicotiana sylvestris	7e-156	not found
WT-III-H4	336	1	PREDICTED: maspardin	XM_009594844.1	Nicotiana tomentosiformis	2e-176	AT4G12230	alpha/beta-Hydrolases superfamily protein
WT-VII-A12	376	1	PREDICTED: prohibitin-1	XM_009609405.1	Nicotiana tomentosiformis	0.0	AT4G28510	PHB1 prohibitin 1
WT-VVI-C8	413	2	PREDICTED: HAUS augmin-like complex subunit 1	XM_009597534.1	Nicotiana tomentosiformis	0.0	AT2G41350	hypothetical protein
WT-VII-A8	436	1	PREDICTED: keratin-associated protein 21-1-like	XM_009602060.1	Nicotiana tomentosiformis	0.0	not found
WT-III-A6	467	1	PREDICTED: WW domain-binding protein 2	XM_009791577.1	Nicotiana sylvestris	0.0	AT5G11680	hypothetical protein
WT-VI-D2	521 (5'UTR)	1	PREDICTED: putative WEB family protein	XM_009601982.1	Nicotiana tomentosiformis	0.0	AT5G58320	Kinase interacting (KIP1-like) family protein
WT-VIII-E1	583	4	PREDICTED: UPF0553 protein-like	XM_009618441.1	Nicotiana tomentosiformis	0.0	not found
WT-VIII-A7	551(5'UTR)+poliA	1	tumor-related protein	D26466.1	Nicotiana glauca X Nicotiana langsdorffii	0.0	not found
WT-III-I7	556 (5'UTR)+poliA	1	tumor-related protein	D26466.1	Nicotiana glauca X Nicotiana langsdorffii	0.0
WT-XVII-L12	572+poliA	3	PREDICTED: transmembrane protein 184C	XM_009791611.1	Nicotiana sylvestris	0.0	AT4G21570	hypothetical protein
WT-VI-E9	445	1	PREDICTED: transmembrane protein 208 homolog	XM_009597237.1	Nicotiana tomentosiformis	0.0	AT2G23940	hypothetical protein
WT-III-I3	187	2	PREDICTED: protein MIZU-KUSSEI 1-like	XM_009773365.1	Nicotiana sylvestris	7e-94	AT5G65340	hypothetical protein
WT-VI-L3	320 (5'UTR)	1	PREDICTED: protein LURP-one-related 8	XM_009607565.1	Nicotiana tomentosiformis	2e-167	AT2G38640	hypothetical protein
WT-IV-E11	293	1	PREDICTED: uncharacterized protein C6C3.02c-like	XM_009588810.1	Nicotiana tomentosiformis	1e-152	AT5G09570	Cox19-like CHCH family protein
X-VI-E11	279 (5'UTR)	1	PREDICTED: uncharacterized	XR_684333.1	Nicotiana tomentosiformis	4e-143	not found
WT-V-A11	223 (5'UTR)	1	PREDICTED: uncharacterized	XR_690094.1	Nicotiana tomentosiformis	3e-74	not found
WT-XV-H5	168 (5'UTR)	2	PREDICTED: uncharacterized	XR_686415.1	Nicotiana tomentosiformis	6e-84	not found
WT-III-G12	202+poliA	1	PREDICTED: uncharacterized	XR_714535.1	Nicotiana sylvestris	1e-67	not found
WT-VI-F7	244	3	PREDICTED: uncharacterized	XM_009603986.1	Nicotiana tomentosiformis	2e-125	AT5G25280	serine-rich protein-like protein
WT-VIII-I11	251	1	PREDICTED: uncharacterized	XM_009761298.1	Nicotiana sylvestris	1e-126	not found
WT-VI-G8	259	1	PREDICTED: uncharacterized	XM_009787669.1	Nicotiana sylvestris	5e-127	AT3G24160	PMP putative type 1 membrane protein
WT-V-G12	259	1	PREDICTED: uncharacterized	XM_009791623.1	Nicotiana sylvestris	1e-133	AT3G49720	hypothetical protein
WT-VIII-D5	269+poliA	1	PREDICTED: uncharacterized	XM_009617162.1	Nicotiana tomentosiformis	6e-136	AT3G48140	B12D protein
WT-XVI-D6	308	1	PREDICTED: uncharacterized	XM_009793991.1	Nicotiana sylvestris	7e-161	AT1G73390	Endosomal targeting BRO1-like domain-containing protein
WT-I-C12	325	1	PREDICTED: uncharacterized	XM_009789021.1	Nicotiana sylvestris	3e-170	AT5G12470	hypothetical protein
WT-I-K2	362	3	PREDICTED: uncharacterized	XM_009762458.1	Nicotiana sylvestris	0.0	AT2G32910	DCD (Development and Cell Death) domain protein
WT-XV-J5	370	1	PREDICTED: uncharacterized	XM_009800764.1 XM_009800763.1	Nicotiana sylvestris	0.0	AT3G56590	hydroxyproline-rich glycoprotein family protein
WT-VII-G7	347 (5'UTR)+poliA	1	PREDICTED: uncharacterized	XR_713504.1	Nicotiana sylvestris	1e-178	not found
WT-XVII-E3	386	1	PREDICTED: uncharacterized	XM_009630810.1 XM_009630809.1 XM_009630808.1 XM_009630806.1 XM_009630805.1	Nicotiana tomentosiformis	0.0	AT5G08750	RING/FYVE/PHD zinc finger superfamily protein
WT-V-J4	381	1	PREDICTED: uncharacterized	XM_009632360.1	Nicotiana tomentosiformis	7e-97	not found
WT-I-H5	404	1	PREDICTED: uncharacterized	XM_009590690.1	Nicotiana tomentosiformis	0.0	AT4G33985	hypothetical protein
WT-XVI-G4	426	1	PREDICTED: uncharacterized	XM_009769182.1	Nicotiana sylvestris	0.0	AT5G13590	hypothetical protein
WT-XV-D12	423 (5'UTR)	2	PREDICTED: uncharacterized	XM_009629207.1	Nicotiana tomentosiformis	0.0	AT4G20150	hypothetical protein
WT-VIII-D10	401	1	PREDICTED: uncharacterized	XM_009615776.1	Nicotiana tomentosiformis	1e-154	AT3G03773	p23 co-chaperone protein
WT-XV-H6	422+poliA	1	PREDICTED: uncharacterized	XM_009783331.1	Nicotiana sylvestris	0.0	not found
WT-XVI-J6	467 (5'UTR)	2	PREDICTED: uncharacterized	XM_009767873.1	Nicotiana sylvestris	0.0	AT1G08480	succinate dehydrogenase 6
WT-II-L9	478	3	PREDICTED: uncharacterized	XM_009591692.1	Nicotiana tomentosiformis	0.0	AT3G43850	hypothetical protein
WT-I-D8	535+poliA	1	PREDICTED: uncharacterized	XM_009626425.1	Nicotiana tomentosiformis	0.0	AT3G01130	protein Aucsia-1
WT-III-L9	267	1	PREDICTED: uncharacterized	XM_009793570.1	Nicotiana sylvestris	4e-138	AT5G11890	hypothetical protein
WT-XV-J9	398	2	PREDICTED: uncharacterized	XM_009623020.1	Nicotiana tomentosiformis	0.0	not found
WT-III-L10	446 (5'UTR)	1	PREDICTED: uncharacterized	XR_714266.1	Nicotiana sylvestris	0.0	not found
WT-V-I3	375 (5'UTR)	1	PREDICTED: uncharacterized	XR_687902.1	Nicotiana tomentosiformis	0.0	not found
WT-VI-I11	510	1	PREDICTED: uncharacterized	XM_009632285.1	Nicotiana tomentosiformis	0.0	AT3G08600	hypothetical protein
WT-XVII-F6	796	2	Nicotiana attenuata transposon TN10 transposase	AF542545.1	Nicotiana attenuata	0.0
Sum		79	(99 independent clones)
