# Supplementary material for: The ratio of Zn to Cd supply as a determinant of metal-homeostasis gene expression in tobacco and its modulation by overexpressing the metal exporter AtHMA4
Source: J Exp Bot. 2016 Oct 17;67(21):6201–14. doi: 10.1093/jxb/erw389 (PMC5100030; doi:10.1093/jxb/erw389)
Supplement: Supplementary Data [file supp_erw389_supplementary_table_S3.xlsx]

## Sheet: Table
Tabele S3. List of genes selected for confirmation of differential expression.
If several genes from Nicotiana species exhibited the same degree of homology, information about them were included in the table.
gene name	Clone signature	Nicotiana species best hit (using blastn) accession no.; sequence definition; identities (%)	Bibliography for Nicotiana species genes	A.thaliana homolog (using blastx) for obtained EST sequence - locus tag, sequence definition, identities (%)	A.thaliana homolog (using blastx) for best annotated hit from Nicotiana species - locus tag and sequence definition	Bibliography for A.thaliana genes
Genes identiefied in T library - selected to real-time analysis
Fe, Zn homeostasis
ZIP4	T-XIII-K12	XM_009617170.1 , PREDICTED: N. tomentosiformis zinc transporter 4, chloroplastic-like (LOC104108183), mRNA; 99%	-------------------------------------	AT1G10970 ; ZIP4 zinc transporter 4 precursor	the same	Grotz N et al. (1998) Proc Natl Acad Sci U S A. 95:7220-4.
IRT1-like	T-XIII-A9	AB263746.1; N. tabacum IRT1 mRNA for iron transporter protein IRT1, complete cds; 96%	Hodoshima H et al. (2007) Physiologia Plantarum 129: 622-634	AT1G31260; ZIP10 putative zinc transporter 10; 83% ; AT4G19690 ; IRT1 Fe(2+) transport protein 1; 78%	the same	Milner MJ et al. (2013) Journal of Experimental Botany 64: 369-381
NAS	T-XI-G1	XM_009613194.1; PREDICTED: N. tomentosiformis nicotianamine synthase (LOC104104973), mRNA; 100%	Bovet et al. (2006) Physiologia Plantarum 128: 466-475	AT1G09240 ; NAS3 nicotianamine synthase 3	the same	Bauer P et al. (2004) Plant Physiol. 136: 4169-4183
biotic/abiotic stress
Osm	T-II-K6	X95308.1 ; N.tabacum osmotin gene ; 100%	Neale AD et al. (1990) Plant Cell 2: 673-684 Wang H et al. (2004) Plant Molecular Biology 55: 183-192	AT4G11650 ; OSM34 osmotin-like protein OSM34	the same	Thibaud M-C et al.. (2010) Plant Journal 64: 775-789
PR5dB	T-II-A12	XM_009784095.1; PREDICTED: N. sylvestris osmotin-like protein (LOC104231143), mRNA; 99% ; AB121785.1 ; N. tabacum PR-5dB mRNA for pathogenesis-related protein, complete cds ; 99%	Neale AD et al. (1990) Plant Cell 2: 673-684	AT4G11650, OSM34 osmotin-like protein OSM34	the same	Thibaud M-C et al.. (2010) Plant Journal 64: 775-789
nitrate metabolism
NRT1.1	T-III-D11	XM_009612724.1 ; PREDICTED: N. tomentosiformis protein NRT1/ PTR FAMILY 6.3-like (LOC104104591), mRNA ; 100%		AT1G12110 ; NRT1.1 nitrate transporter 1.1	the same	Castaings L et al. (2011) Journal of Experimental Botany 62: 1391-1397 Krapp A et al. (2014) Journal of Experimental Botany 65: 789-798
NRT2.4	T-X-I2	XM_009619472.1 ; PREDICTED: N. tomentosiformis high affinity nitrate transporter 2.4-like (LOC104110050), partial mRNA ; 99%		AT5G60770 , NRT2.4 nitrate transporter 2.4	the same	Kiba T et al. (2012) Plant Cell 23: 245-258
NRT3.1	T-XI-D9	XM_009799779.1 ; PREDICTED: N. sylvestris high-affinity nitrate transporter 3.1-like (LOC104244368), mRNA ; 99%		AT5G50200 ; WR3 high-affinity nitrate transporter 3.1	the same	Okamoto M et al. (2006) Plant Physiology 140: 1036-1046
NitExT	T-VII-D4	XM_009797220.1 ; PREDICTED: N. sylvestris protein NRT1/ PTR FAMILY 2.6-like (LOC104242196), mRNA ; 100%		AT3G45660 ; probable nitrate excretion transporter 2	the same	Tsay Y-F et al. (2007) FEBS Letter 581: 2290-2300
Nia	T-XI-E12	X14058.1 ; N. tabacum nia-1 gene for nitrate reductase (EC 1.6.6.1) ; 100% XM_009604641.1 ; PREDICTED: N.tomentosiformis nitrate reductase [NADH] 1 (LOC104097998), mRNA ; 100%		AT1G77760 ; NIA1 nitrate reductase [NADH] 1	the same	Castaings L et al. (2011) Journal of Experimental Botany 62: 1391-1397
cell wall metabolism
GLA/gln2	T-III-C12	M60402.1; N.tabacum glucan beta-1,3-glucanase gene, complete cds ; 100% M59442.1 ; N.tabacum basic-1,3-glucanse gene, complete cds ; 100% X53600.1 ; Tobacco gln2 gene for beta -1,3-glucanase ; 100%	Sperisen C et al. (1991) Prc. Natl. Acad. Sci. USA 88: 1820-1824 Leubner-Metzger G et al. (1998) Plant Mol Biol 38: 785-795 Wang H et al. (2004) Plant Molecular Biology 55: 183-192	AT3G57260 ; BGL2 beta 1,3-glucanase 2	the same	Doxey AC et al. (2007) Molecular Biology and Evolution 24: 1045-1055
Chit	T-XI-I7	M15173.1 ; Tobacco (N.tabacum) endochitinase mRNA, partial cds ; 99%	Neale AD et al. (1990) Plant cell2: 673-684	AT3G12500 ; HCHIB basic chitinase B	the same	Takenaka Y et al. (2009) bioscience, Biotechnology, and Biochemistry 75: 1066-1071
PAE	T-VII-C9	XM_009602549.1 ; PREDICTED: N. tomentosiformis protein notum homolog (LOC104096209), mRNA ; 99%		AT3G05910 ; pectinacetylesterase family protein	the same	de Souza A et al. (2014) Planta 240: 1123-1128
PMA	T-II-F11	XM_009772959.1 ; PREDICTED: N. sylvestris pectinesterase-like (LOC104221826), mRNA ; 100%		AT5G53370 ; PMEPCRF pectin methylesterase PCR fragment F	AT1G11580 ; PMEPCRA methylesterase PCR A	Bethke GB et al. (2014) Plant Physiology 164: 1093-1107
Prx	T-VI-H12	XM_009614692.1 ; PREDICTED: N. tomentosiformis suberization-associated anionic peroxidase-like (LOC104106202), mRNA ; 99%	Diaz-De-Leon F et al. (1993) Plant Physiology 101: 1117-1118	AT5G05340 ; peroxidase 52	the same	Valério L et al. (2004) Phytochemistry 65: 1331-1342
Ext	T-X-K3	XM_009604038.1 ; PREDICTED: N. sylvestris zinc transporter 2 (LOC104211888), mRNA; 99%		AT2G34700 ; pollen Ole e 1 allergen and extensin family protein	the same	Skinner DJ and Gasser CS (2009) BMC Plant Biology 9: 29
CAD	T-V-K10	XM_009630979.1 ;PREDICTED: N. tomentosiformis probable cinnamyl alcohol dehydrogenase 1 (LOC104119462), mRNA ; 100%		not found	AT4G34230 ; CAD5 cinnamyl alcohol dehydrogenase 5	Sibout R et al. (2005) Plant Cell 17: 2059-2076
Genes identiefied in WT library - selected to real-time analysis
Fe, Zn homeostasis
ZIP2	WT-II-I1	XM_009761025.1 ; PREDICTED: N. sylvestris zinc transporter 2 (LOC104211888), mRNA; 99%	-------------------------------------	AT5G59520 ; ZIP2 zinc transporter 2	the same	Milner MJ et al. (2013) Journal of Experimental Botany 64: 369-381
VTL	WT-VIII-G12	XM_009773865.1 ; N. sylvestris vacuolar iron transporter homolog 4-like (LOC104222620), mRNA ; 99%	-------------------------------------	AT3G43660 putative nodulin-like21 protein	AT3G25190 ; vacuolar iron transporter homolog 2.1	Gollhofer J et al. (2011) Plant Physiol Biochem. 49: 557-64 Gollhofer J et al. (2014) PLoS One. 9: e110468
nitrate metabolism
AMT	WT-IV-G4	XM_009602787.1 ; PREDICTED: N. tomentosiformis ammonium transporter 1 member 1 (LOC104096426), partial mRNA ; 99%		AT4G28700 ; AMT1;4 ammonium transporter 1;4	AT4G13510 ; AMT1;1 ammonium transporter 1;1	Mayer M and Ludewig U (2006) Plant Biol 8: 522-528 Yuan L et al. (2009) Plant Cell Physiol 50: 13-25
proton transport
AVA-P2	WT-VII-H6	XM_009793590.1 ; PREDICTED: N. sylvestris V-type proton ATPase subunit c2 (LOC104239062), mRNA ; 100%		AT1G19910 ; AVA-P2 VACUOLAR-TYPE H+ ATPASE C2	the same	Sze H et al. (2002) TRENDS in Plant Science 7: 157-161 Gaxiola RA et al. (2007) FEBS letters 581: 2204-2214
